# Supplementary material for: Chromosomal-Level Assembly of the Asian Seabass Genome Using Long Sequence Reads and Multi-layered Scaffolding
Source: PLoS Genet. 2016 Apr 15;12(4):e1005954. doi: 10.1371/journal.pgen.1005954 (PMC4833346; doi:10.1371/journal.pgen.1005954)
Supplement: S1 Table — (XLSX) [file pgen.1005954.s016.xlsx]

## Sheet: 1
S1 Table. Metrics of the Asian seabass genome assemblies
	Version number	N of contigs	N50	N50 count	N90	N95	Maximum contig size (bp)	Minimum contig size (bp)	Mean contig size (bp)	Total Size (bp)	Remark
Primary Genome Assembly	v1	3917	1066117	139	49706	26555	18910200	3232	170654	668453369	90X PacBio quiver polished assembly
Scaffolded Genome Assembly	v2	3807	1191366	119	-	-	18910200	-	-	668464831	v1 assembly scaffolded using transcriptome data
Chromosome-Level Genome Assembly	v3	24	25848596	11	-	-	30776907	-	-	586924032	v2 assembly scaffolded using optical and genetic mapping as well as synteny from closely related fish species
Alternate assemblies*
Alternate PacBio assembly (done at CSHL)		4223	1389226	100	46468	26375	18557426	47	157286	664220787	Alternate PacBio assembly (done at CSHL)
Illumina and BAC ends co-assembly		1305534	6198	17941	153	131	858552	100	622	812532404
