# Supplementary material for: Chromosomal-Level Assembly of the Asian Seabass Genome Using Long Sequence Reads and Multi-layered Scaffolding
Source: PLoS Genet. 2016 Apr 15;12(4):e1005954. doi: 10.1371/journal.pgen.1005954 (PMC4833346; doi:10.1371/journal.pgen.1005954)
Supplement: S2 Table — RepeatMasker output file tabulating the masking results for vertebrate repeat sequences (A)* and for Asian seabass-specific repeat sequences (B)^. (XLSX) [file pgen.1005954.s017.xlsx]

## Sheet: 2
S2 Table. RepeatMasker output file tabulating the masking results for vertebrate repeat sequences (A)* and for Asian seabass-specific repeat sequences (B)^
S2A Table.
	Number of elements	Length occupied (bp)	Percentage of sequence
Retroelements	123295	15283130	0.0229
SINEs:	15908	2013932	0.003
Penelope	2943	439661	0.0007
LINEs:	39896	7927048	0.0119
CRE/SLACS	0	0	0
L2/CR1/Rex	23146	4975572	0.0074
R1/LOA/Jockey	408	50571	0.0001
R2/R4/NeSL	682	196119	0.0003
RTE/Bov-B	5596	1117110	0.0017
L1/CIN4	6100	964633	0.0014
LTR elements:	67491	5342150	0.008
BEL/Pao	1325	316706	0.0005
Ty1/Copia	48	15179	0
Gypsy/DIRS1	15056	2172368	0.0032
Retroviral	42470	2254483	0.0034
DNA transposons	131098	11634941	0.0174
hobo-Activator	55951	3718171	0.0056
Tc1-IS630-Pogo	22386	4316869	0.0065
En-Spm	0	0	0
MuDR-IS905	0	0	0
PiggyBac	1547	101730	0.0002
Tourist/Harbinger	1332	104399	0.0002
Other (Mirage, P-element, Transib)	3	227	0
Rolling-circles	0	0	0
Unclassified:	19233	1486663	0.0022
Total interspersed repeats		28404734	0.0425
Small RNA:	6413	982715	0.0015
Satellites:	16371	3472975	0.0052
Simple repeats:	8307	1108041	0.0017
Low complexity:	226	40656	0.0001
*most repeats fragmented by insertions or deletions have been counted as one element. The query species was assumed to be vertebrata metazoa. RepeatMasker version open-4.0.5 , sensitive mode, run with rmblastn version 2.2.27+ and RepBase Update 20140131, RM database version 20140131
S2B Table.
	Number of elements	Length occupied (bp)	Percentage of sequence
SINEs:	0	0	0
ALUs	0	0	0
MIRs	0	0	0
LINEs:	0	0	0
LINE1	0	0	0
LINE2	0	0	0
L3/CR1	0	0	0
LTR elements:	0	0	0
ERVL	0	0	0
ERVL-MaLRs	0	0	0
ERV_classI	0	0	0
ERV_classII	0	0	0
DNA elements:	0	0	0
hAT-Charlie	0	0	0
TcMar-Tigger	0	0	0
Unclassified:	39892	4817839	0.0072
Total interspersed repeats		4817839	0.0072
Small RNA:	0	0	0
Satellites:	0	0	0
Simple repeats:	0	0	0
Low complexity:	0	0	0
^most repeats fragmented by insertions or deletions have been counted as one element. RepeatMasker version open-4.0.5 , sensitive mode, run with rmblastn version 2.2.27+ and RepBase Update 20140131, RM database version 20140131. The query was compared to unclassified sequences in "publised.seabass.repeats.fa"
