# Supplementary material for: Chromosomal-Level Assembly of the Asian Seabass Genome Using Long Sequence Reads and Multi-layered Scaffolding
Source: PLoS Genet. 2016 Apr 15;12(4):e1005954. doi: 10.1371/journal.pgen.1005954 (PMC4833346; doi:10.1371/journal.pgen.1005954)
Supplement: S3 Table — (XLSX) [file pgen.1005954.s018.xlsx]

## Sheet: 3
S3 Table. Percentage of repeats in the Asian seabass genome obtained by various tools
Tool	Repeat type	Percentage of repeats in the genome assembly	Percentage of overlap with RepeatScout
WindowMasker	Any repeat sequence	23.2	N/A
DUST	Simple sequences	4.5	N/A
RepeatMasker	Known repeats	4.97	4.97
RepeatScout	De novo	16.75	N/A
Tandem Repeat Finder (TRF)	Tandem repeats	5.3	3.4
The proportion of total repetitive DNA in the Asian seabass genome is 18.65 %.
