# Supplementary material for: Chromosomal-Level Assembly of the Asian Seabass Genome Using Long Sequence Reads and Multi-layered Scaffolding
Source: PLoS Genet. 2016 Apr 15;12(4):e1005954. doi: 10.1371/journal.pgen.1005954 (PMC4833346; doi:10.1371/journal.pgen.1005954)
Supplement: S4 Table — (XLSX) [file pgen.1005954.s019.xlsx]

## Sheet: 4
S4 Table. Details of microsatellites identified in the Asian seabass genome assembly (v2)
Microsatellite type	Imperfect microsatellites	Perfect microsatellites*	Total microsatellites
Di-	4819120	1285422	6104542
Tri-	671068	120069	791137
Tetra-	637091	82979	720070
Penta-	338012	0	338012
Hexa-	528169	0	528169
bp in assemblies	6993460	1488470	8481930
% in assemblies	1.04	0.22	1.26
*Perfect microsatellites: only contains pure repeats, 100% of identical copies
