# Supplementary material for: Chromosomal-Level Assembly of the Asian Seabass Genome Using Long Sequence Reads and Multi-layered Scaffolding
Source: PLoS Genet. 2016 Apr 15;12(4):e1005954. doi: 10.1371/journal.pgen.1005954 (PMC4833346; doi:10.1371/journal.pgen.1005954)
Supplement: S5 Table — (XLSX) [file pgen.1005954.s020.xlsx]

## Sheet: 5
S5 Table. Tandem repeats with highest coverage of 23-mer HiSeq reads
TR Name	Monomer length (bp)	23-mer HiSeq reads coverage	% of TR in 90X PacBio quiver polished assembly	Position on chromosomes	Comments
Lca_217	271	4735.9	0.45	periCEN	Fig.3
OnSat_SB*	170	1642.1	0.05	periCEN	Kuznetsova et al 2014
Sat_LM_SB*	150	506.2	0.08	CEN	Lepomis macrochirus
Lca_38	38	1852.8	0.08	periCEN	Fig.3
Lca_34	34	991.7	0.01	ND
Lca_47	47	1136.1	1.43	ND
Lca_33	33	2908
Lca_80	80	2301.9
Lca_213	213	3745.9
Lca_261	261	2704
Telomere*	5	19145.2	0.06	Telomere
Labels: TR - tandem repeat; periCEN - pericentromeric region; CEN - centromeric region; ND: Not determined
*TRs similar to characterized vertebrate repeats from RepBase data were normalized
