# Supplementary material for: Chromosomal-Level Assembly of the Asian Seabass Genome Using Long Sequence Reads and Multi-layered Scaffolding
Source: PLoS Genet. 2016 Apr 15;12(4):e1005954. doi: 10.1371/journal.pgen.1005954 (PMC4833346; doi:10.1371/journal.pgen.1005954)
Supplement: S8 Table — (XLSX) [file pgen.1005954.s023.xlsx]

## Sheet: 8
S8 Table. Statistics of tRNAs identified in the Asian seabass genome assembly
Number of copies	2077
Average size (bp)	73.6
Total bp	152803
% of the genome	0.023
