# Supplementary material for: Chromosomal-Level Assembly of the Asian Seabass Genome Using Long Sequence Reads and Multi-layered Scaffolding
Source: PLoS Genet. 2016 Apr 15;12(4):e1005954. doi: 10.1371/journal.pgen.1005954 (PMC4833346; doi:10.1371/journal.pgen.1005954)
Supplement: S10 Table — (XLSX) [file pgen.1005954.s025.xlsx]

## Sheet: 10
S10 Table. Three evaluated MapCards for optical mapping
Chip ID	Mols	Ave Size (Kb)	Ave Frag (Kb)	Enzyme
33609LB	70539	309.938	14.0564	XbaI
33610LB	70521	309.529	12.779	XbaI
33624LB	57902	291.653	13.8482	XbaI
