# Supplementary material for: Chromosomal-Level Assembly of the Asian Seabass Genome Using Long Sequence Reads and Multi-layered Scaffolding
Source: PLoS Genet. 2016 Apr 15;12(4):e1005954. doi: 10.1371/journal.pgen.1005954 (PMC4833346; doi:10.1371/journal.pgen.1005954)
Supplement: S11 Table — (XLSX) [file pgen.1005954.s026.xlsx]

## Sheet: 11
S11 Table. Whole genome MapCard collection summary for optical mapping
Chip ID	Molecule Number	Average Molecule Size	Average Fragment Size	Enzyme
33050LB	66723	284.468	13.3228	XbaI
33049LB	70133	289.105	13.2432	XbaI
32976LB	80265	291.382	13.2632	XbaI
33051LB	75254	288.7	12.7376	XbaI
33609LB	70539	309.938	14.0564	XbaI
33610LB	70521	309.529	12.779	XbaI
33624LB	57902	291.653	13.8482	XbaI
33625LB	60365	299.057	14.7066	XbaI
33615LB	58717	300.805	12.4635	XbaI
33638LB	69051	303.711	13.8979	XbaI
33753LB	70766	305.61	12.8722	XbaI
