# Supplementary material for: Chromosomal-Level Assembly of the Asian Seabass Genome Using Long Sequence Reads and Multi-layered Scaffolding
Source: PLoS Genet. 2016 Apr 15;12(4):e1005954. doi: 10.1371/journal.pgen.1005954 (PMC4833346; doi:10.1371/journal.pgen.1005954)
Supplement: S12 Table — (XLSX) [file pgen.1005954.s027.xlsx]

## Sheet: 12
S12 Table. De novo assembly of Single Molecule Restriction Maps
Total assembled genome size (Mb)	512.61
Number of Maptigs assembled	104
Largest Maptig size (Mb)	20.17
N50 (Mb)	7.88
N90 (Mb)	2.17
Average Maptig size (Mb)	4.93
