# Supplementary material for: Chromosomal-Level Assembly of the Asian Seabass Genome Using Long Sequence Reads and Multi-layered Scaffolding
Source: PLoS Genet. 2016 Apr 15;12(4):e1005954. doi: 10.1371/journal.pgen.1005954 (PMC4833346; doi:10.1371/journal.pgen.1005954)
Supplement: S13 Table — (XLSX) [file pgen.1005954.s028.xlsx]

## Sheet: 13
S13 Table. Statistics of sequence placement (only sequences ≥40kb) on assembled Maptigs
Alignments found:	577
Assembly Consensus Maps:
Average size in Mb:	4.93
Aligned/total Mb:	466.32 / 512.61
Aligned/total map count:	103 / 104
Reference Scaffolds (≥40kb; 609.38Mb):
Average size in Mb:	0.62
Aligned/total Mb:	486.38 / 609.38
Aligned/total map count:	577 / 985
