# Supplementary material for: Chromosomal-Level Assembly of the Asian Seabass Genome Using Long Sequence Reads and Multi-layered Scaffolding
Source: PLoS Genet. 2016 Apr 15;12(4):e1005954. doi: 10.1371/journal.pgen.1005954 (PMC4833346; doi:10.1371/journal.pgen.1005954)
Supplement: S14 Table — (XLSX) [file pgen.1005954.s029.xlsx]

## Sheet: 14
S14 Table. Placement of genome sequences (≥40kb) on assembled Maptigs
Optical Map	OM start bp	OM end bp	OM start cut	OM end cut	Contig	Seq start bp	Seq end bp	Seq start cut	Seq end cut	Align score	Orientation
OpGen_SCAFFOLD_16	37472	1269162	8	180	SCAFFOLD_16	472294	1737805	73	264	87.11	1
OpGen_SCAFFOLD_16	1273797	1396479	181	197	UNITIG_4443_QUIVER	83797	208204	14	31	8.654	-1
OpGen_SCAFFOLD_28	262190	1178827	9	149	SCAFFOLD_28	19396	957575	3	178	63.528	1
OpGen_SCAFFOLD_63	106731	1012990	16	131	SCAFFOLD_63	4154352	5084807	548	695	52.458	-1
OpGen_SCAFFOLD_64	69823	1741650	13	240	SCAFFOLD_64	2936763	4660294	415	692	122.647	1
OpGen_SCAFFOLD_64	1769669	3088334	241	406	UNITIG_4383_QUIVER	349996	1695684	78	269	78.635	-1
OpGen_SCAFFOLDD_10_196	43804	1131885	7	162	SCAFFOLD_10	125998	1243006	22	212	55.878	-1
OpGen_SCAFFOLDD_10_1661	22765	2823240	1	354	UNITIG_5945_QUIVER	14449910	17327307	2074	2488	178.547	1
OpGen_SCAFFOLDD_10_1661	2823240	6038838	354	770	SCAFFOLD_10	3480667	6788828	541	1026	211.849	-1
OpGen_UNITIG_1089	1	629579	0	105	UNITIG_1089_QUIVER	508166	1158203	73	211	45.27	1
OpGen_UNITIG_1131	58549	551432	10	92	UNITIG_1131_QUIVER	20063	521960	8	110	41.862	1
OpGen_UNITIG_1368_1004	190896	871461	28	125	UNITIG_4652_QUIVER	39758	734127	4	117	57.562	1
OpGen_UNITIG_1368_1004	903798	982452	128	138	UNITIG_4656_QUIVER	8576	87987	1	11	6.121	1
OpGen_UNITIG_1368_1004	1041147	2874186	142	381	UNITIG_294_QUIVER	43313	1911611	2	280	124.962	1
OpGen_UNITIG_1368_1004	2902439	3287004	382	437	UNITIG_4424_QUIVER	13901	414132	3	67	26.656	1
OpGen_UNITIG_1368_1004	3300944	3571506	441	477	UNITIG_3841_QUIVER	626	277604	1	40	19.089	1
OpGen_UNITIG_1368_1004	3580342	3857423	479	518	UNITIG_4625_QUIVER	1	282825	0	49	16.263	-1
OpGen_UNITIG_1368_1004	3964171	4833516	527	638	UNITIG_1212_QUIVER	2951	895224	2	132	57.634	-1
OpGen_UNITIG_1368_1004	4854835	5472549	639	720	UNITIG_1451_QUIVER	8553	644067	2	99	46.861	-1
OpGen_UNITIG_1368_1004	5507216	6748675	725	883	UNITIG_984_QUIVER	10396	1276639	4	186	83.083	1
OpGen_UNITIG_1368_1004	6779613	6931339	884	900	SCAFFOLD_14	461489	615601	70	89	11.272	-1
OpGen_UNITIG_1368_1004	6956077	7434752	901	951	SCAFFOLD_63	18479	486666	1	66	19.399	1
OpGen_UNITIG_1368_140	178046	829259	25	122	UNITIG_1368_QUIVER	7301	675951	1	124	45.19	1
OpGen_UNITIG_1404	251393	817721	26	110	SCAFFOLD_65	4493	578289	1	98	46.8	-1
OpGen_UNITIG_1404	861187	1544795	111	194	UNITIG_1404_QUIVER	3605	697740	1	95	34.362	-1
OpGen_UNITIG_1405	187411	242085	18	27	UNITIG_5492_QUIVER	8326	64501	3	12	6.065	-1
OpGen_UNITIG_1405	254290	424389	28	55	UNITIG_2094_QUIVER	3035	177289	1	32	16.663	1
OpGen_UNITIG_1405	461592	778374	56	83	UNITIG_1405_QUIVER	25312	350808	1	32	14.122	1
OpGen_UNITIG_1405	815728	1355867	84	141	SCAFFOLD_57	7742	559706	4	91	30.269	-1
OpGen_UNITIG_1412	82905	1329875	12	179	SCAFFOLD_18	12890749	14165512	1924	2121	96.217	1
OpGen_UNITIG_1412	1363709	2054082	180	270	UNITIG_1412_QUIVER	11273	705111	1	102	45.666	-1
OpGen_UNITIG_1412	2092558	3002833	271	399	UNITIG_4729_QUIVER	918	933049	1	147	73.059	1
OpGen_UNITIG_1412	3096607	3175663	413	425	UNITIG_5844_QUIVER	17730	99464	8	20	6.868	1
OpGen_UNITIG_1412	3177918	5554272	424	767	SCAFFOLD_52	2903	2420458	1	409	138.576	1
OpGen_UNITIG_1412	5557256	6170244	766	860	UNITIG_3944_QUIVER	11572	642113	3	119	35.294	1
OpGen_UNITIG_1418	242321	349413	34	48	UNITIG_1233_QUIVER	1	108182	0	17	6.918	-1
OpGen_UNITIG_1418	349413	711954	48	90	UNITIG_1764_QUIVER	1645	369418	1	50	22.628	-1
OpGen_UNITIG_1418	774934	1619252	98	202	SCAFFOLD_90	2020	870153	1	122	49.17	-1
OpGen_UNITIG_1418	1653866	1959581	205	237	UNITIG_1897_QUIVER	17902	332492	2	36	13.586	1
OpGen_UNITIG_1418	1986052	2557457	239	297	UNITIG_1418_QUIVER	2713	584632	1	69	32.354	1
OpGen_UNITIG_1418	2629171	3390839	302	395	UNITIG_1213_QUIVER	13112	787871	1	110	58.552	1
OpGen_UNITIG_1418	3420060	3570146	397	419	UNITIG_284_QUIVER	12163	166508	1	26	13.55	-1
OpGen_UNITIG_1418	3580669	4974798	418	590	UNITIG_506_QUIVER	11851	1434568	1	207	94.309	1
OpGen_UNITIG_1418	5021711	5536211	594	662	UNITIG_4049_QUIVER	45466	573076	2	81	36.654	1
OpGen_UNITIG_1418	5542697	5791084	663	701	UNITIG_4050_QUIVER	3639	254318	1	49	20.781	1
OpGen_UNITIG_1494	39775	521721	5	48	SCAFFOLD_81	949649	1443621	120	174	12.984	1
OpGen_UNITIG_1494	598368	1078349	56	104	SCAFFOLD_49	1013	485203	1	61	25.959	-1
OpGen_UNITIG_1494	1098884	1996095	105	201	SCAFFOLD_81	41162	937304	1	118	44.627	-1
OpGen_UNITIG_1494	2076754	2231731	204	220	UNITIG_1663_QUIVER	3585	165039	1	19	6.865	-1
OpGen_UNITIG_1494	2231731	3914356	220	439	SCAFFOLD_7	6607	1729290	1	253	88.8	1
OpGen_UNITIG_1494	3940664	4247998	440	478	UNITIG_1494_QUIVER	1	316838	0	42	19.215	1
OpGen_UNITIG_1494	4257608	6092743	477	695	UNITIG_4438_QUIVER	15743	1881564	1	249	120.437	1
OpGen_UNITIG_1750	197276	1343888	43	212	UNITIG_36_QUIVER	1967	1193579	1	203	91.826	-1
OpGen_UNITIG_1750	1383141	1624448	214	238	UNITIG_325_QUIVER	18303	267908	1	29	12.635	1
OpGen_UNITIG_1750	1627275	1820032	239	266	UNITIG_4938_QUIVER	13183	214391	2	31	12.441	-1
OpGen_UNITIG_1750	1849234	2775467	268	399	UNITIG_583_QUIVER	11754	969028	1	150	58.976	1
OpGen_UNITIG_1750	2796452	3942566	401	519	UNITIG_1032_QUIVER	7101	1181952	1	140	70.436	-1
OpGen_UNITIG_1750	3963455	4405850	520	569	UNITIG_1642_QUIVER	8526	459887	1	54	29.838	-1
OpGen_UNITIG_1750	4430151	5448223	570	678	UNITIG_1102_QUIVER	2870	1032496	1	120	43.347	1
OpGen_UNITIG_1750	5484232	5833246	682	723	UNITIG_1750_QUIVER	2780	362753	1	45	23.669	1
OpGen_UNITIG_1750	5875096	6174543	724	756	SCAFFOLD_87	7223	310798	1	40	19.379	1
OpGen_UNITIG_1750	6302865	6510586	764	780	UNITIG_5141_QUIVER	4678	212879	1	18	6.302	-1
OpGen_UNITIG_1786	118701	303924	8	30	UNITIG_2084_QUIVER	2032	184982	1	28	14.138	1
OpGen_UNITIG_1786	313975	711708	31	56	SCAFFOLD_61	129226	525058	10	38	12.489	-1
OpGen_UNITIG_1786	760670	1115231	57	95	UNITIG_1786_QUIVER	16058	373671	1	40	27.946	1
OpGen_UNITIG_1786	1141718	1794948	97	177	UNITIG_1419_QUIVER	3462	672740	1	95	44.665	1
OpGen_UNITIG_1786	1853288	2734256	178	300	UNITIG_1223_QUIVER	9444	917170	1	139	64.254	1
OpGen_UNITIG_1786	2752671	3114095	301	339	UNITIG_1790_QUIVER	1	370357	0	43	19.221	-1
OpGen_UNITIG_1786	3114095	3481311	339	377	UNITIG_4478_QUIVER	227367	603915	33	77	21.824	1
OpGen_UNITIG_1786	3540815	3757318	379	410	UNITIG_4478_QUIVER	7866	231932	1	34	20.242	-1
OpGen_UNITIG_1786	3757318	4925853	410	559	UNITIG_4477_QUIVER	4085	1199905	1	168	73.408	-1
OpGen_UNITIG_1786	4959043	5363235	561	600	UNITIG_1694_QUIVER	17353	419292	1	48	20.361	1
OpGen_UNITIG_1786	5413040	5974210	601	668	UNITIG_3911_QUIVER	6093	574433	1	73	30.159	-1
OpGen_UNITIG_1786	5974210	7690421	668	883	UNITIG_696_QUIVER	5037	1759221	1	250	110.841	1
OpGen_UNITIG_1786	7719388	8283852	884	956	UNITIG_1502_QUIVER	8953	581337	1	83	37.692	1
OpGen_UNITIG_1786	8337289	8742606	958	1003	UNITIG_1703_QUIVER	17475	431429	2	52	23.007	-1
OpGen_UNITIG_1786	8793971	9855833	1005	1137	UNITIG_1096_QUIVER	13161	1103263	1	145	73.46	-1
OpGen_UNITIG_1786	9899963	10350456	1142	1208	SCAFFOLD_35	8491	481929	4	83	36.862	1
OpGen_UNITIG_1786	10365654	10993073	1210	1297	UNITIG_4239_QUIVER	14973	669327	1	105	42.159	-1
OpGen_UNITIG_1786	11005258	12406368	1296	1497	UNITIG_4048_QUIVER	5524	1447707	3	228	108.375	-1
OpGen_UNITIG_1786	12406368	12632733	1497	1523	UNITIG_4046_QUIVER	967	234222	2	33	16.298	-1
OpGen_UNITIG_1786	12693288	13020369	1528	1575	UNITIG_4042_QUIVER	1699	336128	1	56	18.5	-1
OpGen_UNITIG_1786	13035041	14033850	1579	1709	UNITIG_4633_QUIVER	11569	1039910	5	151	63.242	1
OpGen_UNITIG_1786	14112659	14294072	1718	1746	UNITIG_5289_QUIVER	12310	198039	2	35	18.166	-1
OpGen_UNITIG_1786	14324883	14386925	1747	1757	UNITIG_5287_QUIVER	1720	64527	1	14	7.599	-1
OpGen_UNITIG_1786	14481024	15143208	1763	1846	UNITIG_1331_QUIVER	78355	752338	7	103	36.288	1
OpGen_UNITIG_1786	15188819	17712707	1847	2192	UNITIG_4227_QUIVER	24374	2611079	1	411	176.02	1
OpGen_UNITIG_1786	17800368	17941817	2202	2225	UNITIG_4229_QUIVER	52380	200606	8	34	8.498	1
OpGen_UNITIG_1791	116065	1452537	12	193	UNITIG_127_QUIVER	6476357	7840178	964	1169	108.889	1
OpGen_UNITIG_1791	1477089	2252632	194	304	UNITIG_1257_QUIVER	8359	803882	1	131	61.444	1
OpGen_UNITIG_1791	2267498	2795893	305	367	UNITIG_1610_QUIVER	5773	545527	1	72	35.877	1
OpGen_UNITIG_1791	2833766	3320163	370	434	UNITIG_1605_QUIVER	1783	503974	1	71	31.675	1
OpGen_UNITIG_1791	3341334	3946347	436	505	UNITIG_1416_QUIVER	4785	631046	1	75	36.258	1
OpGen_UNITIG_1791	4015272	4169405	507	518	UNITIG_1969_QUIVER	76347	233099	4	16	6.028	1
OpGen_UNITIG_1791	4197797	4331751	519	535	UNITIG_5478_QUIVER	17114	152415	1	18	6.944	1
OpGen_UNITIG_1791	4355519	4472203	536	549	UNITIG_5480_QUIVER	19472	137930	1	15	9.387	1
OpGen_UNITIG_1791	4526541	4809396	551	580	UNITIG_1791_QUIVER	20212	305273	2	31	19.427	1
OpGen_UNITIG_1791	4958720	5743058	585	674	UNITIG_1263_QUIVER	19181	821591	3	102	57.269	-1
OpGen_UNITIG_1876	31281	304847	8	41	SCAFFOLD_36	31471	316460	12	49	18.906	1
OpGen_UNITIG_1876	682534	1688740	84	166	SCAFFOLD_13	20422	1002987	3	103	34.89	1
OpGen_UNITIG_1876	1741803	2024822	168	193	UNITIG_1876_QUIVER	30563	318110	1	30	16.358	1
OpGen_UNITIG_1878	70027	494971	12	77	UNITIG_4218_QUIVER	29668	465316	8	86	33.149	-1
OpGen_UNITIG_1878	517739	2276151	81	307	UNITIG_4216_QUIVER	517	1781760	1	261	116.497	-1
OpGen_UNITIG_1878	2276151	3273574	307	422	UNITIG_4214_QUIVER	5219	1031276	3	142	52.58	-1
OpGen_UNITIG_1878	3277034	3805454	423	487	UNITIG_934_QUIVER	12911	558320	2	73	31.226	-1
OpGen_UNITIG_1878	3836809	4538790	489	588	SCAFFOLD_15	140287	860729	11	126	47.437	-1
OpGen_UNITIG_1878	4589264	5286081	590	705	UNITIG_1313_QUIVER	6736	730103	1	145	55.869	-1
OpGen_UNITIG_1878	5308264	5573352	708	737	UNITIG_1878_QUIVER	6382	281899	1	40	16.125	1
OpGen_UNITIG_1878	5595412	5978913	744	794	UNITIG_222_QUIVER	1	392320	0	58	17.929	1
OpGen_UNITIG_1935	49555	1828094	6	249	UNITIG_5945_QUIVER	21611	1846604	2	295	131.305	-1
OpGen_UNITIG_1935	1862408	2117989	250	286	UNITIG_1935_QUIVER	5833	263437	1	41	24.016	-1
OpGen_UNITIG_1935	2150096	3009104	287	383	UNITIG_1210_QUIVER	1149	876247	1	120	49.306	-1
OpGen_UNITIG_1935	3044302	4057673	386	490	SCAFFOLD_48	23776	1052462	3	124	55.368	1
OpGen_UNITIG_1935	4075947	4849358	491	589	SCAFFOLD_38	12934	806890	1	125	49.425	1
OpGen_UNITIG_1935	4875813	5537064	590	673	SCAFFOLD_20	25543	712202	2	112	34.653	-1
OpGen_UNITIG_1988	17344	228528	3	23	UNITIG_1988_QUIVER	16313	235716	4	31	9.759	1
OpGen_UNITIG_1988	258903	483893	24	53	UNITIG_1979_QUIVER	5136	233516	1	37	15.65	-1
OpGen_UNITIG_200	87791	581025	17	245	UNITIG_591_QUIVER	1334493	1842212	1	244	96.331	-1
OpGen_UNITIG_200	623934	677120	80	96	UNITIG_801_QUIVER	32560	86004	0	21	6.272	-1
OpGen_UNITIG_200	709611	1951762	17	245	UNITIG_591_QUIVER	18578	1300004	1	244	96.331	-1
OpGen_UNITIG_200	1989304	2090284	246	259	UNITIG_155_QUIVER	3098	105626	1	15	8.974	1
OpGen_UNITIG_200	2093408	5867934	258	716	UNITIG_5750_QUIVER	23595	3888920	8	543	239.298	-1
OpGen_UNITIG_200	5886149	7811526	722	981	UNITIG_200_QUIVER	13866	1996665	2	303	137.987	1
OpGen_UNITIG_200	7826466	9285102	983	1154	SCAFFOLD_63	529869	2021780	72	278	94.157	1
OpGen_UNITIG_205	86728	1887266	6	245	UNITIG_2_QUIVER	17069182	18898835	2571	2850	141.823	1
OpGen_UNITIG_205	1919079	2902377	246	377	UNITIG_205_QUIVER	17297	1017885	2	161	71.285	1
OpGen_UNITIG_205	2948775	3123646	378	404	UNITIG_5957_QUIVER	20885	200253	10	40	13.441	-1
OpGen_UNITIG_205	3158407	3282957	414	432	UNITIG_4508_QUIVER	3495	132828	2	23	7.313	1
OpGen_UNITIG_206	84166	1513107	14	219	UNITIG_206_QUIVER	91601	1542480	25	251	90.442	1
OpGen_UNITIG_313	171749	1072839	33	146	UNITIG_313_QUIVER	12471	933757	3	132	68.078	-1
OpGen_UNITIG_313	1104633	3690652	147	468	UNITIG_127_QUIVER	7024	2669742	1	389	179.797	1
OpGen_UNITIG_3883	26519	364013	2	34	UNITIG_1802_QUIVER	29304	358137	1	41	16.101	-1
OpGen_UNITIG_3883	479922	814569	35	63	SCAFFOLD_84	841907	1173602	148	177	16.966	1
OpGen_UNITIG_3883	838851	1145210	65	97	UNITIG_3883_QUIVER	18183	325919	2	38	22.371	1
OpGen_UNITIG_3883	1331049	1879863	114	156	UNITIG_1631_QUIVER	839	551646	1	46	29.987	-1
OpGen_UNITIG_3883	1985427	2241380	166	193	UNITIG_4637_QUIVER	16607	274582	2	29	8.912	1
OpGen_UNITIG_3883	2264526	2910028	194	278	UNITIG_4638_QUIVER	20962	687675	1	91	43.71	1
OpGen_UNITIG_3883	2959373	3329107	279	335	UNITIG_5096_QUIVER	8296	391867	1	66	28.089	1
OpGen_UNITIG_3883	3374553	4072076	338	417	SCAFFOLD_76	23835	719845	2	105	32.229	1
OpGen_UNITIG_3883	4074910	4229069	416	436	UNITIG_5371_QUIVER	7294	167003	1	23	7.426	1
OpGen_UNITIG_3883	4270069	4746711	438	511	UNITIG_1635_QUIVER	4113	500777	1	91	37.087	-1
OpGen_UNITIG_3883	4796047	5261322	514	576	UNITIG_5614_QUIVER	2481	480695	1	91	24.052	-1
OpGen_UNITIG_3883	5321439	5419332	582	593	UNITIG_5611_QUIVER	20193	121359	2	14	7.193	-1
OpGen_UNITIG_3883	5479342	6131592	599	687	SCAFFOLD_17	37135	714649	2	107	40.543	-1
OpGen_UNITIG_3883	6168084	6549406	689	734	UNITIG_4828_QUIVER	1415	395904	1	51	26.947	-1
OpGen_UNITIG_3883	6586135	7367696	735	835	UNITIG_1295_QUIVER	21095	837043	2	113	44.768	1
OpGen_UNITIG_3883	7401372	7661949	836	879	UNITIG_5085_QUIVER	353012	625879	62	115	12.879	-1
OpGen_UNITIG_3992	17558	371689	1	54	UNITIG_5910_QUIVER	1	370576	0	68	20.009	-1
OpGen_UNITIG_3992	371689	695192	54	98	UNITIG_3999_QUIVER	24609	358295	3	52	22.983	-1
OpGen_UNITIG_3992	834570	1192738	113	161	SCAFFOLD_35	493089	857680	83	148	21.817	-1
OpGen_UNITIG_3992	1204262	1370322	160	178	UNITIG_3992_QUIVER	9274	177774	1	21	9.423	-1
OpGen_UNITIG_3992	1390530	2341748	181	302	UNITIG_3991_QUIVER	2977	978681	1	150	72.867	-1
OpGen_UNITIG_3992	2359857	3428601	304	431	SCAFFOLD_1	2460	1100775	1	153	59.276	-1
OpGen_UNITIG_3992	3433274	5085663	429	662	UNITIG_5237_QUIVER	8166	1704724	1	268	116.625	1
OpGen_UNITIG_4006	233350	1980493	37	293	UNITIG_4006_QUIVER	42494	1844405	12	327	111.424	1
OpGen_UNITIG_4006	1982951	3366637	294	470	SCAFFOLD_29	746	1417952	1	213	83.12	1
OpGen_UNITIG_4006	3382712	5117602	472	685	SCAFFOLD_41	15845	1780464	7	246	130.564	-1
OpGen_UNITIG_4006	5130056	7870517	687	1025	SCAFFOLD_64	21877	2830045	4	392	190.325	1
OpGen_UNITIG_4026	22430	1139395	3	134	UNITIG_4026_QUIVER	160702	1304367	36	237	64.662	-1
OpGen_UNITIG_4038	167285	399650	19	60	UNITIG_4027_QUIVER	80091	316664	8	57	15.476	1
OpGen_UNITIG_4038	402059	708514	59	95	SCAFFOLD_16	1	312289	0	41	19.547	-1
OpGen_UNITIG_4038	771210	931648	100	123	UNITIG_4030_QUIVER	68840	231565	5	31	15.653	1
OpGen_UNITIG_4038	943100	1940015	125	262	UNITIG_4034_QUIVER	2586	1019645	1	164	60.31	1
OpGen_UNITIG_4038	1966273	2136240	264	283	UNITIG_4035_QUIVER	17191	191102	1	24	10.608	1
OpGen_UNITIG_4038	2138208	2588695	284	349	SCAFFOLD_83	10140	473194	1	86	24.934	-1
OpGen_UNITIG_4038	2616526	2964843	352	407	UNITIG_4038_QUIVER	23762	380388	2	66	32.052	1
OpGen_UNITIG_4077	31830	376549	6	51	UNITIG_4253_QUIVER	7022	368405	2	50	15.025	-1
OpGen_UNITIG_4077	382421	1708244	49	222	UNITIG_4251_QUIVER	48904	1360402	1	206	77.647	-1
OpGen_UNITIG_4077	1710480	3969384	221	484	SCAFFOLD_4	113	2296233	1	312	131.121	-1
OpGen_UNITIG_4077	4078120	4832572	498	586	UNITIG_4538_QUIVER	20076	782478	1	97	50.728	-1
OpGen_UNITIG_4077	4915297	6155368	591	755	UNITIG_4535_QUIVER	16302	1279492	2	197	74.66	-1
OpGen_UNITIG_4077	6167851	6344623	757	779	UNITIG_4534_QUIVER	8682	192723	1	30	12.531	-1
OpGen_UNITIG_4077	6344623	6924124	779	865	UNITIG_4533_QUIVER	6406	609668	1	95	33.645	-1
OpGen_UNITIG_4077	7008253	8983295	877	1149	UNITIG_4529_QUIVER	88864	2135860	9	320	136.064	-1
OpGen_UNITIG_4077	9068507	9265328	1158	1182	UNITIG_4527_QUIVER	722	201570	2	31	6.105	-1
OpGen_UNITIG_4077	9333974	9520454	1192	1216	UNITIG_4077_QUIVER	27308	217635	6	31	13.761	1
OpGen_UNITIG_4077	9528212	9598921	1215	1224	UNITIG_4078_QUIVER	18998	90504	1	11	6.634	1
OpGen_UNITIG_4128	29264	2373896	4	323	SCAFFOLD_70	10460850	12849449	1537	1920	173.81	1
OpGen_UNITIG_4128	2373896	2563417	323	348	UNITIG_4128_QUIVER	1479	195288	1	26	15.388	1
OpGen_UNITIG_4128	2641252	3402649	355	459	UNITIG_4130_QUIVER	24942	812732	10	130	44.59	1
OpGen_UNITIG_4178	148170	449144	24	75	UNITIG_4590_QUIVER	53928	363267	11	79	16.33	1
OpGen_UNITIG_4178	469646	626284	78	96	UNITIG_4171_QUIVER	8496	170340	3	22	12.031	1
OpGen_UNITIG_4178	643710	765192	99	119	UNITIG_4173_QUIVER	1500	123708	1	32	12.048	1
OpGen_UNITIG_4178	788007	1106671	122	155	UNITIG_4175_QUIVER	11746	336212	1	44	17.498	1
OpGen_UNITIG_4178	1179027	1710796	164	243	UNITIG_4178_QUIVER	5798	544938	2	88	38.388	1
OpGen_UNITIG_4178	1710796	1925747	243	273	UNITIG_483_QUIVER	214	217945	1	39	14.243	1
OpGen_UNITIG_4178	1927695	2634004	274	369	UNITIG_5948_QUIVER	3648	731530	2	111	41.49	1
OpGen_UNITIG_4178	2714290	3837591	386	540	UNITIG_5949_QUIVER	62366	1209573	12	189	86.347	1
OpGen_UNITIG_4199	218384	888613	13	104	UNITIG_4204_QUIVER	13241	695995	1	111	50.365	-1
OpGen_UNITIG_4199	902870	1065136	106	128	UNITIG_4202_QUIVER	11008	175810	1	25	11.899	-1
OpGen_UNITIG_4199	1067840	1238591	127	157	UNITIG_4201_QUIVER	1	173721	0	41	14.096	-1
OpGen_UNITIG_4199	1238591	1728186	157	230	UNITIG_4199_QUIVER	10499	509714	2	90	29.797	-1
OpGen_UNITIG_4209	38349	229322	5	36	SCAFFOLD_80	249922	446676	47	84	13.776	1
OpGen_UNITIG_4209	258960	1156998	42	164	UNITIG_4209_QUIVER	5820	922472	1	138	67.691	-1
OpGen_UNITIG_4209	1156998	1354571	164	195	UNITIG_4207_QUIVER	1	199604	0	33	8.924	-1
OpGen_UNITIG_4218	289216	1910525	42	247	UNITIG_4993_QUIVER	11027	1660565	1	241	87.496	1
OpGen_UNITIG_4218	1919423	3339386	248	431	UNITIG_4995_QUIVER	3463	1467741	1	217	95.304	1
OpGen_UNITIG_4218	3348863	4076236	432	510	UNITIG_3938_QUIVER	1	734545	0	94	46.578	-1
OpGen_UNITIG_4218	4076236	5571242	510	690	SCAFFOLD_34	14126	1502284	1	207	79.593	1
OpGen_UNITIG_4218	5573337	6098348	691	764	UNITIG_4093_QUIVER	12086	554342	2	83	28.973	-1
OpGen_UNITIG_4218	6107440	6744234	762	849	UNITIG_4091_QUIVER	19872	666495	2	112	41.66	-1
OpGen_UNITIG_4218	6746483	7283651	850	911	UNITIG_4220_QUIVER	7523	553319	1	67	31.741	-1
OpGen_UNITIG_4218	7287708	7978740	910	1008	UNITIG_4218_QUIVER	469318	1183977	85	223	41.022	-1
OpGen_UNITIG_424	37427	1433396	6	382	UNITIG_313_QUIVER	1492341	2880412	200	628	153.666	1
OpGen_UNITIG_424	1455257	1475479	144	156	UNITIG_327_QUIVER	21376	40285	1	14	8.902	-1
OpGen_UNITIG_424	1496398	3319954	6	382	UNITIG_313_QUIVER	2925718	4812986	200	628	153.666	1
OpGen_UNITIG_424	3319954	6549695	382	821	UNITIG_424_QUIVER	5774	3351535	1	511	221.747	1
OpGen_UNITIG_424	6549695	6702979	821	836	UNITIG_5791_QUIVER	50239	206623	1	19	9.024	-1
OpGen_UNITIG_4242	147005	1177709	18	167	UNITIG_4978_QUIVER	11004	1077990	2	174	70.477	-1
OpGen_UNITIG_4242	1184519	1298132	165	184	UNITIG_580_QUIVER	11045	127680	1	21	10.441	-1
OpGen_UNITIG_4242	1327626	1823651	186	254	UNITIG_4823_QUIVER	33017	545364	3	88	28.901	1
OpGen_UNITIG_4242	1920081	2575384	266	356	UNITIG_4825_QUIVER	8459	678906	1	111	47.056	1
OpGen_UNITIG_4242	2578583	3139549	357	424	UNITIG_4242_QUIVER	15578	589439	6	93	42.857	1
OpGen_UNITIG_4242	3141773	3325438	423	451	UNITIG_4243_QUIVER	2647	188000	0	32	11.94	1
OpGen_UNITIG_4242	3348153	3552113	452	470	UNITIG_4098_QUIVER	8414	219342	9	29	8.185	-1
OpGen_UNITIG_4242	3712735	4009215	481	511	SCAFFOLD_51	19011	312260	1	33	14.919	1
OpGen_UNITIG_4242	4160199	4379067	522	548	UNITIG_5574_QUIVER	1094	223160	2	31	13.349	-1
OpGen_UNITIG_4242	4449085	4633195	555	578	SCAFFOLD_21	31603	217490	2	32	11.363	1
OpGen_UNITIG_4242	4715089	4811872	591	612	UNITIG_2077_QUIVER	2241	102204	1	28	7.544	1
OpGen_UNITIG_4275	219648	372551	4	25	UNITIG_4276_QUIVER	52765	208067	6	35	6.018	-1
OpGen_UNITIG_4275	420484	1157593	32	122	UNITIG_4275_QUIVER	1	752005	0	93	39.823	-1
OpGen_UNITIG_4275	1157593	1404935	122	159	UNITIG_4273_QUIVER	18753	272098	3	46	18.377	-1
OpGen_UNITIG_4275	1502085	1867815	172	223	UNITIG_4267_QUIVER	1	374749	0	65	19.514	-1
OpGen_UNITIG_4275	1867815	2140854	223	259	UNITIG_4265_QUIVER	18607	295582	2	46	17.381	-1
OpGen_UNITIG_4275	2274460	2436214	276	291	UNITIG_4259_QUIVER	1	163487	0	18	9.128	-1
OpGen_UNITIG_4275	2543786	3407028	306	411	UNITIG_4065_QUIVER	6322	881436	1	124	49.277	1
OpGen_UNITIG_4275	3407028	5179313	411	674	UNITIG_4068_QUIVER	2073	1827244	1	306	116.87	1
OpGen_UNITIG_4275	5187037	5470920	673	723	SCAFFOLD_59	38110	335242	7	66	17.199	-1
OpGen_UNITIG_4275	5470920	5915042	723	787	UNITIG_4284_QUIVER	2940	461633	1	78	29.129	1
OpGen_UNITIG_4275	6068698	7936461	800	1056	UNITIG_4288_QUIVER	26842	1939284	1	296	136.37	1
OpGen_UNITIG_4275	7936461	8139784	1056	1086	UNITIG_4289_QUIVER	1	212263	0	41	12.611	1
OpGen_UNITIG_4275	8151231	11009622	1088	1446	UNITIG_223_QUIVER	19910	2935068	8	412	204.291	1
OpGen_UNITIG_4275	11044972	12216781	1450	1608	UNITIG_129_QUIVER	24982	1221754	4	191	76.344	1
OpGen_UNITIG_4275	12263108	13029239	1617	1696	UNITIG_5637_QUIVER	4446188	5233092	615	708	35.081	-1
OpGen_UNITIG_4322	125871	661509	22	102	UNITIG_4332_QUIVER	1	545966	0	95	36.989	-1
OpGen_UNITIG_4322	675026	1433369	105	195	SCAFFOLD_25	12271	787328	3	111	49.8	-1
OpGen_UNITIG_4322	1486020	2310392	203	320	UNITIG_4326_QUIVER	1	837035	0	146	46.496	-1
OpGen_UNITIG_4322	2389419	3218933	334	461	UNITIG_4322_QUIVER	93158	951701	11	165	52.03	-1
OpGen_UNITIG_4339	70834	404405	14	68	UNITIG_4334_QUIVER	10288	356720	2	64	20.009	1
OpGen_UNITIG_4339	414457	578828	67	87	UNITIG_4335_QUIVER	11224	181285	1	24	11.638	1
OpGen_UNITIG_4339	626425	2289604	93	319	UNITIG_4339_QUIVER	2492	1703844	1	269	125.923	1
OpGen_UNITIG_4391	186285	626498	4	73	UNITIG_4391_QUIVER	11940	461217	1	81	30.078	-1
OpGen_UNITIG_4391	632422	789133	72	99	UNITIG_4389_QUIVER	13233	175413	1	36	10.274	-1
OpGen_UNITIG_4391	801101	1364627	97	178	UNITIG_4388_QUIVER	1340	589937	1	102	33.76	-1
OpGen_UNITIG_4391	1364627	1588026	178	214	UNITIG_4386_QUIVER	2743	232920	1	40	16.462	-1
OpGen_UNITIG_4391	1593263	2510525	215	343	UNITIG_4385_QUIVER	47536	984853	7	162	56.619	-1
OpGen_UNITIG_4391	2620611	3618440	360	489	UNITIG_4667_QUIVER	79697	1106769	17	158	57.623	1
OpGen_UNITIG_4391	3618440	3696567	489	499	UNITIG_4668_QUIVER	6323	85323	1	11	6.476	1
OpGen_UNITIG_4391	3773774	3836160	517	529	UNITIG_4040_QUIVER	10145	73624	1	13	8.923	-1
OpGen_UNITIG_4391	3845521	5877321	526	782	UNITIG_4039_QUIVER	3706	2080548	1	323	119.241	-1
OpGen_UNITIG_4391	5940135	6626913	796	888	UNITIG_4292_QUIVER	31035	734145	5	105	40.175	1
OpGen_UNITIG_4391	6650677	7661337	894	1023	UNITIG_4165_QUIVER	1515	1047411	1	143	60.533	-1
OpGen_UNITIG_4391	7689723	10136623	1026	1325	UNITIG_4164_QUIVER	3311	2478795	1	345	148.692	-1
OpGen_UNITIG_4391	10171603	10590914	1330	1381	UNITIG_4023_QUIVER	6219	430891	4	60	23.474	1
OpGen_UNITIG_4391	10590914	10792800	1381	1413	UNITIG_4025_QUIVER	2800	208269	1	37	15.262	1
OpGen_UNITIG_4391	10815464	10920392	1415	1435	UNITIG_4026_QUIVER	21264	128902	1	27	8.665	1
OpGen_UNITIG_4438	153420	1200344	18	154	SCAFFOLD_18	10253532	11319854	1535	1690	74.168	1
OpGen_UNITIG_4438	1218239	2063345	148	263	UNITIG_15_QUIVER	6879	870364	1	144	64.345	-1
OpGen_UNITIG_4438	2099576	3147646	266	402	UNITIG_1051_QUIVER	15493	1097520	1	160	75.461	-1
OpGen_UNITIG_4438	3192348	4043273	403	503	UNITIG_1214_QUIVER	12350	876807	1	115	62.037	1
OpGen_UNITIG_4438	4079790	5377037	505	659	UNITIG_972_QUIVER	472	1324133	1	169	95.404	-1
OpGen_UNITIG_4438	5407441	6306385	660	784	SCAFFOLD_26	34194	958200	4	144	69.118	1
OpGen_UNITIG_4438	6309218	7732984	783	983	UNITIG_4438_QUIVER	1975364	3452867	264	489	107.105	-1
OpGen_UNITIG_4471	115066	588800	22	84	UNITIG_4471_QUIVER	147530	636751	43	121	31.858	1
OpGen_UNITIG_4479	11589	1335973	1	196	UNITIG_2_QUIVER	6446	1365810	2	250	72.899	-1
OpGen_UNITIG_4479	1376914	1962941	202	281	UNITIG_3925_QUIVER	3649	605670	1	91	42.977	-1
OpGen_UNITIG_4479	1962941	2276059	281	316	UNITIG_3924_QUIVER	8952	321838	1	37	24.869	-1
OpGen_UNITIG_4479	2295670	2846840	317	378	UNITIG_4480_QUIVER	46375	604316	2	88	22.778	-1
OpGen_UNITIG_4479	2901842	3393346	382	435	UNITIG_4479_QUIVER	10919	513478	1	56	23.324	-1
OpGen_UNITIG_4479	3413660	3630257	437	473	SCAFFOLD_92	480733	701994	70	107	20.736	1
OpGen_UNITIG_4479	3633349	3976110	472	522	UNITIG_4060_QUIVER	3463	360186	1	65	22.951	1
OpGen_UNITIG_4548	100040	881313	16	135	UNITIG_4548_QUIVER	283021	1084359	65	222	48.983	1
OpGen_UNITIG_4550	174856	488652	28	72	UNITIG_4550_QUIVER	1409	317823	1	55	17.346	1
OpGen_UNITIG_4550	620563	765723	86	104	UNITIG_4443_QUIVER	2578	153766	1	22	6.578	1
OpGen_UNITIG_4598	379206	721206	28	85	SCAFFOLD_46	458838	797312	77	152	21.115	-1
OpGen_UNITIG_4598	721206	1567840	85	214	UNITIG_4598_QUIVER	25891	892775	5	159	60.956	1
OpGen_UNITIG_4598	1567840	1906835	214	270	UNITIG_4369_QUIVER	3499	350791	2	75	24.212	1
OpGen_UNITIG_4608	16892	235309	2	42	UNITIG_1344_QUIVER	541695	760355	75	122	15.781	1
OpGen_UNITIG_4608	266699	656137	43	84	UNITIG_1749_QUIVER	4018	399197	1	46	22.925	-1
OpGen_UNITIG_4608	681675	1717502	85	211	UNITIG_1114_QUIVER	9138	1046780	1	143	56.663	1
OpGen_UNITIG_4608	1782438	2224522	217	271	UNITIG_3963_QUIVER	27048	479399	4	64	26.062	1
OpGen_UNITIG_4608	2244211	2817859	272	351	UNITIG_4607_QUIVER	2601	587799	1	98	33.173	1
OpGen_UNITIG_4608	2852796	3442434	353	429	UNITIG_4608_QUIVER	30710	635986	1	82	49.418	1
OpGen_UNITIG_4608	3446936	4314632	428	537	UNITIG_4609_QUIVER	3782	900937	0	135	46.525	1
OpGen_UNITIG_4620	160471	587173	17	68	UNITIG_4620_QUIVER	28745	470379	3	63	26.094	1
OpGen_UNITIG_4620	696949	1307524	78	148	SCAFFOLD_24	22609	641487	5	88	26.234	1
OpGen_UNITIG_4628	128173	277719	21	43	UNITIG_4630_QUIVER	25826	183197	9	31	12.121	-1
OpGen_UNITIG_4628	293661	3099782	47	394	UNITIG_4628_QUIVER	7086	2878147	2	395	184.16	-1
OpGen_UNITIG_4628	3124993	3534256	396	447	UNITIG_4614_QUIVER	4527	422438	1	61	28.841	1
OpGen_UNITIG_4628	3588055	5174704	450	654	UNITIG_4615_QUIVER	32932	1652251	2	240	109.336	1
OpGen_UNITIG_4639	78837	767112	19	101	SCAFFOLD_94	160056	865063	61	155	37.573	1
OpGen_UNITIG_4639	804966	1860975	104	236	SCAFFOLD_40	320758	1373615	30	179	63.237	1
OpGen_UNITIG_4639	1865364	2003361	237	259	UNITIG_4376_QUIVER	1	143251	0	24	10.624	-1
OpGen_UNITIG_4639	2029062	3914224	262	499	UNITIG_4955_QUIVER	8383	1936416	1	262	134.472	-1
OpGen_UNITIG_4639	3963016	4215961	500	536	UNITIG_3989_QUIVER	9189	267038	0	38	21.789	-1
OpGen_UNITIG_4639	4225426	5057302	535	643	UNITIG_3987_QUIVER	1204	860042	1	130	58.922	-1
OpGen_UNITIG_4639	5057302	5401566	643	685	UNITIG_3986_QUIVER	10654	362508	1	45	22.509	-1
OpGen_UNITIG_4639	5401566	6050775	685	776	UNITIG_3984_QUIVER	4093	665558	3	117	40.885	-1
OpGen_UNITIG_4639	6094551	6513738	780	838	UNITIG_3923_QUIVER	11220	442627	1	73	28.011	-1
OpGen_UNITIG_4639	6547473	6717851	843	869	UNITIG_3921_QUIVER	7112	184016	1	31	14.625	-1
OpGen_UNITIG_4639	6717851	7378917	869	968	UNITIG_3919_QUIVER	12178	696042	3	126	47.482	-1
OpGen_UNITIG_4639	7406261	8479756	971	1107	SCAFFOLD_88	7769	1114087	1	156	50.1	1
OpGen_UNITIG_4639	8521144	8831822	1109	1161	UNITIG_1797_QUIVER	7794	326739	1	64	24.791	1
OpGen_UNITIG_4639	8880816	9108754	1164	1196	UNITIG_4639_QUIVER	10022	246858	1	38	13.667	1
OpGen_UNITIG_4639	9149158	10251720	1197	1329	UNITIG_4640_QUIVER	23340	1158598	1	154	62.558	1
OpGen_UNITIG_4639	10278772	11374388	1330	1440	SCAFFOLD_91	3687	1102035	1	121	55.752	-1
OpGen_UNITIG_4639	11400818	11500100	1441	1450	UNITIG_5105_QUIVER	13315	109128	1	10	7.054	1
OpGen_UNITIG_4639	11500100	11742630	1450	1479	UNITIG_5106_QUIVER	7633	251766	1	37	20.356	1
OpGen_UNITIG_4639	11837353	12308086	1484	1533	UNITIG_1609_QUIVER	30513	503717	1	53	20.683	1
OpGen_UNITIG_4639	12349128	12515210	1537	1554	SCAFFOLD_65	658890	827443	99	118	9.641	1
OpGen_UNITIG_4639	12564099	12891344	1556	1587	UNITIG_5482_QUIVER	53141	379629	2	35	17.364	1
OpGen_UNITIG_4639	12931811	13042399	1593	1604	UNITIG_5635_QUIVER	23653	133478	1	12	8.053	-1
OpGen_UNITIG_4639	13426253	13553592	1624	1640	UNITIG_2026_QUIVER	97183	226979	6	24	8.637	1
OpGen_UNITIG_4648	16435	793992	4	86	UNITIG_1253_QUIVER	397	798679	1	93	43.305	-1
OpGen_UNITIG_4648	811786	958430	87	100	UNITIG_2039_QUIVER	46903	196809	9	22	8.401	-1
OpGen_UNITIG_4648	1033331	1869565	108	220	UNITIG_1262_QUIVER	20870	879057	1	124	58.212	-1
OpGen_UNITIG_4648	1913848	2856324	221	334	UNITIG_1205_QUIVER	7545	972058	1	126	60.665	1
OpGen_UNITIG_4648	2897338	3733700	336	430	UNITIG_4896_QUIVER	6754	866992	1	114	51.116	1
OpGen_UNITIG_4648	3774468	4675429	431	556	UNITIG_1157_QUIVER	14808	935217	1	146	55.07	1
OpGen_UNITIG_4648	4764778	4966872	560	587	UNITIG_4556_QUIVER	5605	209210	1	31	17.399	-1
OpGen_UNITIG_4648	4984979	5608290	590	670	UNITIG_4553_QUIVER	10015	647098	2	93	45.732	-1
OpGen_UNITIG_4648	5619688	5984975	673	732	UNITIG_23_QUIVER	5829	381714	3	73	29.734	1
OpGen_UNITIG_4648	6032157	7419647	736	919	UNITIG_942_QUIVER	10905	1433088	1	206	88.006	1
OpGen_UNITIG_4648	7450359	7793559	921	957	UNITIG_4468_QUIVER	1	350667	0	42	15.653	-1
OpGen_UNITIG_4648	7886390	8082848	981	1010	SCAFFOLD_77	8412	215045	3	45	15.118	1
OpGen_UNITIG_4648	8099392	8972709	1012	1134	UNITIG_4648_QUIVER	9459	911482	1	144	55.669	1
OpGen_UNITIG_4663	32358	1410409	2	185	SCAFFOLD_39	873841	2281465	111	325	98.981	-1
OpGen_UNITIG_4663	1450671	1916193	188	242	SCAFFOLD_11	2008	479911	2	60	33.309	-1
OpGen_UNITIG_4663	1916193	3622501	242	467	UNITIG_4370_QUIVER	22696	1764072	2	262	130.362	-1
OpGen_UNITIG_4663	3675439	4615101	468	594	UNITIG_4663_QUIVER	4539	978761	1	146	59.439	-1
OpGen_UNITIG_4663	4667144	5575961	598	720	UNITIG_4340_QUIVER	31373	961379	2	149	48.555	1
OpGen_UNITIG_4663	5629611	6053941	723	776	UNITIG_5055_QUIVER	25256	464255	1	67	27.905	1
OpGen_UNITIG_4663	6077415	6272788	778	817	UNITIG_5056_QUIVER	397	200602	1	52	14.885	1
OpGen_UNITIG_4663	6283216	6465104	815	839	UNITIG_1754_QUIVER	13140	198970	4	32	14.937	1
OpGen_UNITIG_4663	6499224	6941614	841	898	SCAFFOLD_77	240186	692502	46	116	26.509	-1
OpGen_UNITIG_4663	6984738	7994243	899	1037	UNITIG_1151_QUIVER	15068	1042299	1	163	67.846	-1
OpGen_UNITIG_4663	8035068	8896939	1039	1138	SCAFFOLD_39	11215	873841	2	112	43.777	1
OpGen_UNITIG_4663	8901005	9140813	1137	1168	UNITIG_980_QUIVER	7015	253905	3	38	13.943	-1
OpGen_UNITIG_4663	9165798	9330608	1170	1183	UNITIG_3967_QUIVER	12833	180381	3	16	8.461	-1
OpGen_UNITIG_4663	9359437	9689013	1185	1230	UNITIG_1809_QUIVER	8864	345088	1	52	18.525	1
OpGen_UNITIG_4663	9720764	10367877	1231	1296	UNITIG_1457_QUIVER	7983	666964	1	81	35.314	-1
OpGen_UNITIG_4663	10386907	10648604	1297	1336	SCAFFOLD_33	311884	579290	35	78	17.131	1
OpGen_UNITIG_4663	10705575	11339889	1339	1423	UNITIG_1469_QUIVER	1401	661575	1	96	30.818	-1
OpGen_UNITIG_4663	11372348	11855097	1426	1496	SCAFFOLD_30	26860	536220	3	91	27.744	-1
OpGen_UNITIG_4663	11907094	12063955	1499	1526	UNITIG_4957_QUIVER	23834	183631	1	30	12.734	-1
OpGen_UNITIG_4663	12104868	12321722	1527	1549	UNITIG_4955_QUIVER	1958002	2175489	267	296	11.33	-1
OpGen_UNITIG_4663	12364565	12502042	1550	1563	SCAFFOLD_8	1270516	1406036	229	243	9.399	1
OpGen_UNITIG_4663	12518534	12763501	1564	1581	UNITIG_1983_QUIVER	2698	244761	1	19	12.038	1
OpGen_UNITIG_4663	12803674	13017749	1582	1608	UNITIG_1823_QUIVER	11889	221728	1	37	13.508	1
OpGen_UNITIG_4663	13113985	13346565	1614	1633	SCAFFOLD_90	935591	1162691	132	149	7.533	-1
OpGen_UNITIG_4663	13432523	13688865	1639	1661	UNITIG_1914_QUIVER	9169	260166	1	24	15.909	-1
OpGen_UNITIG_4676	324029	1507679	2	180	SCAFFOLD_8	31639	1240351	3	222	79.513	1
OpGen_UNITIG_4676	1611059	1696954	191	204	UNITIG_4679_QUIVER	474	88475	1	17	7.204	1
OpGen_UNITIG_4676	1905529	2113919	231	252	UNITIG_4677_QUIVER	4343	218366	2	26	12.225	-1
OpGen_UNITIG_4676	2113919	3714263	252	481	UNITIG_4676_QUIVER	1065240	2705724	188	453	85.73	-1
OpGen_UNITIG_4682_1088	18517	129530	2	13	UNITIG_2006_QUIVER	12396	126472	1	12	7.263	1
OpGen_UNITIG_4682_1088	235190	417570	22	41	SCAFFOLD_58	77023	257798	7	26	11.651	1
OpGen_UNITIG_4682_1088	638870	868057	57	84	UNITIG_5033_QUIVER	3760	231630	1	31	17.376	1
OpGen_UNITIG_4682_1088	868057	1222298	84	120	SCAFFOLD_44	1106	359497	1	44	18.832	1
OpGen_UNITIG_4682_1088	1252803	1579911	121	147	UNITIG_4649_QUIVER	7672	338485	1	28	18.129	1
OpGen_UNITIG_4682_1088	1612931	2133951	150	218	UNITIG_4651_QUIVER	38462	540329	5	75	25.427	1
OpGen_UNITIG_4682_1088	2191524	2449146	221	248	UNITIG_1952_QUIVER	6467	273705	2	30	15.69	-1
OpGen_UNITIG_4682_1088	2596973	2770766	264	288	SCAFFOLD_12	4294	181263	2	28	10.673	-1
OpGen_UNITIG_4682_1088	2839371	2982813	302	322	UNITIG_4735_QUIVER	9439	157870	1	26	8.645	1
OpGen_UNITIG_4682_1088	3074988	3647013	329	406	UNITIG_1465_QUIVER	14895	609815	1	86	40.507	1
OpGen_UNITIG_4682_1088	3671132	4531817	407	525	UNITIG_5752_QUIVER	10433	897027	6	147	51.394	-1
OpGen_UNITIG_4682_1992	301929	1245470	34	147	UNITIG_1150_QUIVER	4376	972787	1	125	62.868	1
OpGen_UNITIG_4682_1992	1356043	1753398	159	211	UNITIG_4682_QUIVER	4937	413647	1	54	28.689	-1
OpGen_UNITIG_4682_1992	1787521	4665946	212	572	UNITIG_5637_QUIVER	16045	2900801	1	400	156.467	1
OpGen_UNITIG_4693	154933	456788	18	58	UNITIG_1816_QUIVER	53643	365434	9	58	11.595	1
OpGen_UNITIG_4693	494417	613671	62	80	UNITIG_5242_QUIVER	38133	161031	8	31	6.416	-1
OpGen_UNITIG_4693	643983	777568	82	102	UNITIG_5240_QUIVER	3528	138935	1	29	10.398	-1
OpGen_UNITIG_4693	823329	1177156	103	147	UNITIG_1805_QUIVER	11696	383493	7	55	15.903	-1
OpGen_UNITIG_4693	1213502	1501494	150	175	SCAFFOLD_5	88410	384126	10	40	6.284	-1
OpGen_UNITIG_4693	1585574	2319244	186	283	UNITIG_4693_QUIVER	38701	786229	7	119	58.066	-1
OpGen_UNITIG_4693	2399914	2562459	290	312	UNITIG_2064_QUIVER	18004	183130	2	28	11.439	1
OpGen_UNITIG_4693	2601199	3198276	313	389	UNITIG_4893_QUIVER	15777	625042	1	93	38.444	-1
OpGen_UNITIG_4693	3218293	3368722	390	414	UNITIG_5102_QUIVER	5427	162409	1	28	13.898	1
OpGen_UNITIG_4699	18578	180777	5	19	SCAFFOLD_74	634726	801443	98	114	8.441	1
OpGen_UNITIG_4699	225319	1037279	21	108	UNITIG_4699_QUIVER	46992	877138	1	99	50.534	1
OpGen_UNITIG_4699	1101469	1373564	111	137	SCAFFOLD_74	337925	617485	63	91	12.532	1
OpGen_UNITIG_4699	1426536	2154998	140	210	SCAFFOLD_83	492356	1229951	90	171	34.875	1
OpGen_UNITIG_4699	2200114	2506808	213	240	UNITIG_1865_QUIVER	3052	315532	2	36	15.195	1
OpGen_UNITIG_4699	2574616	2957595	242	283	UNITIG_1684_QUIVER	34620	422912	1	46	23.845	1
OpGen_UNITIG_4699	3007910	3543638	284	356	UNITIG_4480_QUIVER	655004	1201501	89	186	30.551	-1
OpGen_UNITIG_4699	3618023	3987147	358	402	UNITIG_4383_QUIVER	1713687	2092114	270	322	18.527	1
OpGen_UNITIG_4699	4017468	4422981	403	448	UNITIG_1666_QUIVER	8657	422204	1	52	18.322	1
OpGen_UNITIG_4699	4452896	4916515	449	511	UNITIG_1655_QUIVER	11718	479731	1	78	31.902	1
OpGen_UNITIG_4699	4958978	5507344	512	576	UNITIG_1526_QUIVER	20425	571264	1	72	32.747	1
OpGen_UNITIG_4699	5535909	6588872	577	701	UNITIG_1128_QUIVER	12028	1079250	1	151	70.358	-1
OpGen_UNITIG_4699	6619795	7058103	702	762	UNITIG_1652_QUIVER	8186	456688	1	65	31.963	-1
OpGen_UNITIG_4699	7100108	7772332	765	859	SCAFFOLD_45	15084	703165	1	107	48.17	-1
OpGen_UNITIG_4699	7815127	8268000	860	919	UNITIG_1054_QUIVER	1	467326	0	66	30.561	-1
OpGen_UNITIG_4699	8268000	8487530	919	953	UNITIG_4359_QUIVER	1	225904	0	41	18.492	-1
OpGen_UNITIG_4699	8553615	8824829	959	990	UNITIG_4357_QUIVER	12345	286362	3	38	15.354	-1
OpGen_UNITIG_4699	8864112	9287404	993	1040	UNITIG_1668_QUIVER	5557	435330	2	55	24.219	1
OpGen_UNITIG_4699	9324259	9810982	1041	1098	UNITIG_1552_QUIVER	11221	504411	1	66	30.043	-1
OpGen_UNITIG_4699	9839524	11129047	1099	1255	SCAFFOLD_72	14800	1345991	2	171	80.967	-1
OpGen_UNITIG_4798	264109	1130899	13	134	UNITIG_4796_QUIVER	61289	952740	13	153	62.689	1
OpGen_UNITIG_4798	1150472	1611566	139	199	UNITIG_4798_QUIVER	3728	479950	1	70	29.999	1
OpGen_UNITIG_4800	23345	139324	4	21	UNITIG_4803_QUIVER	12881	137873	5	29	6.966	-1
OpGen_UNITIG_4800	148665	874074	22	142	UNITIG_4800_QUIVER	337942	1079786	73	213	40.617	-1
OpGen_UNITIG_4833	189171	211311	34	42	UNITIG_2_QUIVER	2000180	2023058	355	363	6.25	1
OpGen_UNITIG_4833	281562	381637	52	66	UNITIG_50_QUIVER	6582	109589	1	17	7.429	1
OpGen_UNITIG_4833	393302	609889	64	89	UNITIG_5874_QUIVER	27221	250792	6	34	12.515	-1
OpGen_UNITIG_4833	635106	741843	91	109	UNITIG_5005_QUIVER	703	109546	1	22	11.917	1
OpGen_UNITIG_4833	741843	1124759	109	155	UNITIG_5004_QUIVER	1	384427	0	54	24.48	-1
OpGen_UNITIG_4833	1213536	3654540	159	423	UNITIG_5002_QUIVER	33666	2523476	1	304	156.988	-1
OpGen_UNITIG_4833	3701960	4810937	426	564	UNITIG_5000_QUIVER	20150	1158786	1	163	84.285	-1
OpGen_UNITIG_4833	4869085	5497256	565	635	UNITIG_38_QUIVER	33984	671004	1	83	40.389	-1
OpGen_UNITIG_4833	5551564	6810337	636	779	UNITIG_24_QUIVER	25819	1301444	2	170	89.958	-1
OpGen_UNITIG_4833	6857890	8217813	781	946	UNITIG_4998_QUIVER	8824	1405578	1	186	100.299	-1
OpGen_UNITIG_4833	8260278	9992713	956	1190	UNITIG_204_QUIVER	16829	1794986	3	272	109.393	1
OpGen_UNITIG_4833	10034606	10307975	1192	1226	UNITIG_4563_QUIVER	17333	295936	0	38	21.985	-1
OpGen_UNITIG_4833	10324795	10779135	1224	1273	UNITIG_4562_QUIVER	4472	450847	1	56	25.658	-1
OpGen_UNITIG_4833	10779135	11413550	1273	1363	UNITIG_4560_QUIVER	20907	676934	2	110	46.264	-1
OpGen_UNITIG_4833	11461229	12406747	1365	1507	UNITIG_876_QUIVER	16706	989853	1	162	54.907	1
OpGen_UNITIG_4833	12487135	12733784	1511	1540	UNITIG_4832_QUIVER	43654	294754	4	38	14.572	1
OpGen_UNITIG_4833	12733784	13335518	1540	1621	UNITIG_4833_QUIVER	3276	625264	1	101	34.73	1
OpGen_UNITIG_4833	13351481	13662218	1622	1666	UNITIG_4836_QUIVER	6778	332469	1	55	16.611	1
OpGen_UNITIG_4884	157599	2504377	18	298	SCAFFOLD_42	13572	2381141	1	320	122.201	-1
OpGen_UNITIG_4884	2539996	3641097	299	448	UNITIG_1095_QUIVER	12649	1141239	1	173	55.417	-1
OpGen_UNITIG_4884	3665601	5436388	450	671	UNITIG_4884_QUIVER	18842	1822991	1	258	111.237	-1
OpGen_UNITIG_4884	5467364	6786356	672	847	UNITIG_489_QUIVER	7556	1340738	1	201	95.121	1
OpGen_UNITIG_4884	6812950	8056151	849	1009	SCAFFOLD_28	3719046	4999438	660	849	80.227	1
OpGen_UNITIG_4884	8218926	8976066	1020	1116	UNITIG_4973_QUIVER	11570	784872	1	110	54.76	1
OpGen_UNITIG_4884	9016976	10407630	1117	1271	UNITIG_967_QUIVER	10849	1435687	2	178	82.226	-1
OpGen_UNITIG_4884	10439109	10767927	1273	1316	UNITIG_1387_QUIVER	373922	705939	43	99	24.945	-1
OpGen_UNITIG_4884	10784553	10964383	1317	1344	UNITIG_5044_QUIVER	12362	196203	1	37	12.063	1
OpGen_UNITIG_4884	10964383	11695322	1344	1435	SCAFFOLD_37	4943	749799	1	110	42.584	-1
OpGen_UNITIG_4884	11707098	12071829	1436	1473	UNITIG_1387_QUIVER	4615	372585	1	42	26.35	1
OpGen_UNITIG_4884	12118144	12327360	1477	1494	SCAFFOLD_40	29856	245984	3	25	6.725	-1
OpGen_UNITIG_4884	12362392	12541584	1497	1518	UNITIG_2096_QUIVER	2824	186480	2	26	10.195	1
OpGen_UNITIG_4884	12563309	12729927	1519	1536	SCAFFOLD_60	167411	338752	11	30	8.989	1
OpGen_UNITIG_4911_815	140222	545183	12	63	SCAFFOLD_14	2484	431249	1	69	18.687	1
OpGen_UNITIG_4911_815	591504	1010584	64	118	UNITIG_4911_QUIVER	13463	444659	1	69	29.645	-1
OpGen_UNITIG_4911_815	1022203	1220550	116	153	UNITIG_4909_QUIVER	27734	232157	1	45	19.275	-1
OpGen_UNITIG_4911_815	1242767	1595138	151	196	SCAFFOLD_31	21609	382908	0	50	19.784	1
OpGen_UNITIG_4911_815	1650344	2888465	198	366	UNITIG_41_QUIVER	175187	1449839	21	213	75.817	1
OpGen_UNITIG_4911_815	2892162	3337372	367	419	UNITIG_812_QUIVER	25836	478875	1	60	23.491	-1
OpGen_UNITIG_4911_815	3384411	3532702	420	437	UNITIG_41_QUIVER	2137	148940	1	20	10.708	-1
OpGen_UNITIG_4911_815	3648404	3961230	441	470	UNITIG_1825_QUIVER	9319	321037	1	32	19.618	-1
OpGen_UNITIG_4911_815	4039005	4166554	476	494	UNITIG_3983_QUIVER	8461	136118	1	21	9.019	-1
OpGen_UNITIG_4941	163726	881620	23	101	UNITIG_1233_QUIVER	136822	870294	24	113	36.823	1
OpGen_UNITIG_4941	890359	1098617	102	126	UNITIG_4941_QUIVER	3374	214767	1	32	15.774	1
OpGen_UNITIG_4941	1115589	1402593	127	166	UNITIG_4943_QUIVER	8553	300848	1	46	22.146	1
OpGen_UNITIG_4941	1418304	2442455	167	252	SCAFFOLD_56	8545	1051529	2	95	45.628	-1
OpGen_UNITIG_4941	2479356	2694264	255	273	UNITIG_1990_QUIVER	4609	224992	2	23	8.409	-1
OpGen_UNITIG_4941	2714103	3133429	275	330	UNITIG_1671_QUIVER	4124	437546	3	65	28.827	-1
OpGen_UNITIG_5006	85980	340696	8	42	UNITIG_5006_QUIVER	12356	272037	2	46	19.142	1
OpGen_UNITIG_5006	483918	751448	51	83	UNITIG_1857_QUIVER	19668	287385	1	36	14.014	-1
OpGen_UNITIG_5080	32045	239462	6	34	UNITIG_5085_QUIVER	1	212010	0	33	15.049	-1
OpGen_UNITIG_5080	239462	1255281	34	177	UNITIG_5083_QUIVER	11535	1046116	1	167	74.797	-1
OpGen_UNITIG_5080	1263736	1513778	176	220	UNITIG_5082_QUIVER	7874	265716	2	55	22.302	-1
OpGen_UNITIG_5080	1513778	1814595	220	263	UNITIG_5080_QUIVER	27981	336684	6	57	23.724	-1
OpGen_UNITIG_5086	228429	352874	25	40	SCAFFOLD_73	3787	124983	1	17	7.432	-1
OpGen_UNITIG_5086	355466	683307	39	82	UNITIG_5086_QUIVER	4503	341290	4	53	23.63	-1
OpGen_UNITIG_5186_2565	215930	1561495	27	190	UNITIG_4303_QUIVER	5266	1377427	1	182	95.33	1
OpGen_UNITIG_5186_2565	1571556	2479048	191	319	UNITIG_4304_QUIVER	8675	953241	3	143	61.01	1
OpGen_UNITIG_5186_2565	2490095	2979283	317	389	UNITIG_669_QUIVER	12008	516491	1	86	26.133	1
OpGen_UNITIG_5186_2565	3022952	3682259	390	477	UNITIG_1417_QUIVER	18751	700516	3	106	45.276	-1
OpGen_UNITIG_5186_2565	3709086	4331013	479	555	UNITIG_1454_QUIVER	13290	645818	1	89	46.911	-1
OpGen_UNITIG_5186_2565	4367198	4612073	558	583	UNITIG_1726_QUIVER	29203	280872	7	34	13.454	-1
OpGen_UNITIG_5186_2565	4637694	4755546	585	599	UNITIG_4627_QUIVER	17033	139237	4	18	8.204	1
OpGen_UNITIG_5186_2565	4786608	5341609	600	665	UNITIG_1597_QUIVER	2944	567781	1	77	29.667	1
OpGen_UNITIG_5186_2565	5388821	6004199	669	728	UNITIG_4912_QUIVER	19344	643487	2	64	38.223	1
OpGen_UNITIG_5186_2565	6133293	7375193	740	890	SCAFFOLD_27	60513	1325137	16	187	75.39	-1
OpGen_UNITIG_5186_2565	7375193	7991325	890	979	UNITIG_4112_QUIVER	58917	693673	16	120	30.366	-1
OpGen_UNITIG_5186_2770	15016	440998	3	28	UNITIG_1659_QUIVER	19358	443334	1	29	16.283	-1
OpGen_UNITIG_5186_2770	543278	767434	36	58	UNITIG_5186_QUIVER	1	223318	0	23	15.917	-1
OpGen_UNITIG_5186_2770	812643	982898	64	82	UNITIG_2085_QUIVER	2036	174348	1	22	12.269	-1
OpGen_UNITIG_5186_2770	1001473	1205698	83	99	UNITIG_2024_QUIVER	14323	222035	1	17	11.383	-1
OpGen_UNITIG_5186_2770	1225354	1492595	100	123	UNITIG_1903_QUIVER	37944	311645	1	28	16.013	-1
OpGen_UNITIG_5186_2770	1546487	2323002	124	222	UNITIG_1244_QUIVER	23861	822046	1	106	58.682	-1
OpGen_UNITIG_5186_2770	2351786	3348278	223	337	UNITIG_1169_QUIVER	13427	1046120	1	131	49.097	-1
OpGen_UNITIG_5186_2770	3505999	4427924	347	453	SCAFFOLD_50	118319	1076522	7	126	47.553	1
OpGen_UNITIG_5388	10331	345251	2	37	UNITIG_4899_QUIVER	6765	354788	1	39	16.706	-1
OpGen_UNITIG_5388	357409	602978	39	74	UNITIG_4898_QUIVER	4440	256391	1	47	17.053	-1
OpGen_UNITIG_5388	681985	974712	78	118	UNITIG_5388_QUIVER	27425	323961	1	45	23.399	-1
OpGen_UNITIG_5388	1127935	1503883	131	189	UNITIG_1720_QUIVER	19065	403023	1	68	21.414	1
OpGen_UNITIG_5388	1539477	2179162	190	267	UNITIG_1438_QUIVER	15500	669887	1	84	38.266	-1
OpGen_UNITIG_5388	2373697	2499719	279	298	SCAFFOLD_68	20435	147216	1	24	8.624	1
OpGen_UNITIG_5388	2645499	2996157	311	352	UNITIG_1792_QUIVER	7960	371264	3	51	22.177	1
OpGen_UNITIG_5388	3032073	3314068	353	397	UNITIG_1186_QUIVER	9490	302213	2	49	23.586	-1
OpGen_UNITIG_5388	3314068	3514909	397	424	UNITIG_3872_QUIVER	34942	235900	4	33	7.588	-1
OpGen_UNITIG_5388	3554563	4840327	427	575	UNITIG_4349_QUIVER	1	1299700	0	165	88.356	1
OpGen_UNITIG_5388	4858600	5176209	579	617	UNITIG_4351_QUIVER	8144	333359	2	49	16.471	1
OpGen_UNITIG_5388	5205613	5446493	622	651	UNITIG_649_QUIVER	2028	249808	1	35	14.935	-1
OpGen_UNITIG_5388	5474771	6051515	653	718	UNITIG_5110_QUIVER	4866	599664	1	71	35.107	-1
OpGen_UNITIG_5388	6150038	7270335	725	862	UNITIG_1110_QUIVER	1	1140106	0	156	80.767	-1
OpGen_UNITIG_5388	7302632	7764167	863	923	UNITIG_4930_QUIVER	5996	476970	3	65	28.928	-1
OpGen_UNITIG_5388	7870548	8854600	942	1064	UNITIG_1139_QUIVER	782	1010164	1	145	70.079	1
OpGen_UNITIG_5388	8885711	9191047	1065	1096	UNITIG_1817_QUIVER	18804	332325	1	35	19.905	1
OpGen_UNITIG_5388	9230078	9890784	1097	1191	UNITIG_1344_QUIVER	13066	692057	1	108	43.144	1
OpGen_UNITIG_5444	404961	894553	62	112	UNITIG_5444_QUIVER	1	494974	0	66	17.757	-1
OpGen_UNITIG_5489	29728	248599	6	24	UNITIG_5489_QUIVER	548	229426	1	22	11.102	1
OpGen_UNITIG_5489	637833	1405633	54	125	SCAFFOLD_21	528414	1315528	69	147	35.507	-1
OpGen_UNITIG_5489	1436516	1713996	126	154	SCAFFOLD_21	221400	502654	33	68	15.955	1
OpGen_UNITIG_5642	19339	2234324	1	295	UNITIG_5642_QUIVER	4511006	6785089	663	1009	153.822	1
OpGen_UNITIG_5642	2260504	2708289	302	351	UNITIG_5643_QUIVER	1	460663	0	59	25.369	1
OpGen_UNITIG_5642	2730480	3366636	355	426	UNITIG_4673_QUIVER	13841	662895	2	88	35.785	1
OpGen_UNITIG_5642	3372115	4386371	428	586	UNITIG_4676_QUIVER	2552	1049623	2	185	64.737	1
OpGen_UNITIG_5706	29282	286744	6	35	SCAFFOLD_93	1412061	1679042	218	255	12.879	1
OpGen_UNITIG_5706	381012	2427011	49	302	UNITIG_5707_QUIVER	3513	2100556	1	290	119.685	-1
OpGen_UNITIG_5706	2427011	2944499	302	380	UNITIG_5706_QUIVER	5570	535211	1	89	32.754	-1
OpGen_UNITIG_5706	2976540	3692081	383	479	UNITIG_5464_QUIVER	17166	747142	1	115	47.816	-1
OpGen_UNITIG_5706	3704606	4183151	476	546	UNITIG_4521_QUIVER	2487	490737	2	87	37.449	-1
OpGen_UNITIG_5706	4190090	5913193	547	768	SCAFFOLD_79	240745	2009460	44	308	102.802	-1
OpGen_UNITIG_5718	96676	1551987	15	203	SCAFFOLD_93	20381	1515477	6	231	62.674	-1
OpGen_UNITIG_5718	1608027	2655109	211	346	UNITIG_5716_QUIVER	9252	1071768	1	162	71.859	1
OpGen_UNITIG_5718	2656876	5392423	345	711	UNITIG_5718_QUIVER	1522	2792764	0	422	179.655	1
OpGen_UNITIG_5727_210	7207	1317988	2	205	UNITIG_5727_QUIVER	10225	1346444	4	259	96.293	-1
OpGen_UNITIG_5727_414	98096	832101	14	115	SCAFFOLD_18	1691503	2438861	236	353	46.094	-1
OpGen_UNITIG_5727_414	849071	2152754	117	309	UNITIG_5727_QUIVER	2485948	3825607	468	702	94.8	-1
OpGen_UNITIG_5770	216842	1511172	35	202	UNITIG_5770_QUIVER	30244	1355788	3	195	85.615	1
OpGen_UNITIG_5770	1558854	3198837	205	409	SCAFFOLD_18	12439	1674840	1	235	99.213	-1
OpGen_UNITIG_5770	3211782	4864322	413	630	UNITIG_5642_QUIVER	6730	1674204	4	239	94.609	1
OpGen_UNITIG_5786	37661	490311	10	77	UNITIG_5790_QUIVER	10248	473506	1	84	31.332	-1
OpGen_UNITIG_5786	502180	1276492	78	178	UNITIG_5787_QUIVER	7207	795559	1	116	45.102	-1
OpGen_UNITIG_5786	1282478	1868863	176	260	UNITIG_5786_QUIVER	27699	636134	3	104	31.024	-1
OpGen_UNITIG_5793	232165	2755926	15	355	UNITIG_5793_QUIVER	41289	2620835	5	399	187.436	1
OpGen_UNITIG_5883	51834	2073485	10	293	UNITIG_5949_QUIVER	1217419	3253614	192	520	115.368	1
OpGen_UNITIG_5883	2101463	4516017	300	603	UNITIG_5951_QUIVER	8111	2495502	4	344	152.001	1
OpGen_UNITIG_5883	4537262	5427420	607	723	UNITIG_5879_QUIVER	56097	955613	2	135	58.745	1
OpGen_UNITIG_5883	5432763	6459171	722	840	UNITIG_5881_QUIVER	5949	1054781	2	129	61.266	1
OpGen_UNITIG_5883	6459171	6973219	840	911	UNITIG_5883_QUIVER	1	520602	0	80	35.958	1
OpGen_UNITIG_5883	6994507	9913072	912	1270	SCAFFOLD_44	4187540	7167992	592	1009	203.934	-1
OpGen_UNITIG_5896	41995	698531	7	99	UNITIG_5896_QUIVER	54870	723906	13	113	33.196	1
OpGen_UNITIG_5896	698531	1812637	99	253	UNITIG_5897_QUIVER	339	1135197	1	178	74.571	1
OpGen_UNITIG_5896	1812637	1956516	253	273	UNITIG_4934_QUIVER	1528	152370	1	25	9.619	1
OpGen_UNITIG_5908	120500	1600294	16	219	SCAFFOLD_42	3378445	4910628	481	708	89.491	1
OpGen_UNITIG_5908	1600294	3055046	219	385	UNITIG_5908_QUIVER	4030	1483000	2	198	90.865	1
OpGen_UNITIG_5912	73075	1200978	9	174	UNITIG_5793_QUIVER	5088644	6256332	761	959	77.376	1
OpGen_UNITIG_5912	1213534	3409813	171	451	UNITIG_5912_QUIVER	1020200	3262595	192	518	151.192	-1
OpGen_UNITIG_5938	42491	917058	4	111	UNITIG_5938_QUIVER	1	873135	0	116	45.41	1
OpGen_UNITIG_5938	941961	1252745	115	146	UNITIG_5719_QUIVER	28411	345940	3	36	13.387	1
OpGen_UNITIG_5938	1252745	3555531	146	470	UNITIG_5720_QUIVER	8601	2377531	1	376	163.493	1
OpGen_UNITIG_5938	3563721	6456237	469	859	UNITIG_5722_QUIVER	10419	2980437	1	471	187.321	1
OpGen_UNITIG_5938	6460568	7080031	860	950	UNITIG_4961_QUIVER	15486	656555	6	110	47.663	1
OpGen_UNITIG_5938	7158579	9192584	972	1248	UNITIG_12_QUIVER	98790	2183210	1	333	159.499	-1
OpGen_UNITIG_68	6169	325988	2	33	UNITIG_1788_QUIVER	39270	360626	1	34	19.67	-1
OpGen_UNITIG_68	383910	909339	36	85	UNITIG_68_QUIVER	3458	530888	2	60	27.946	-1
OpGen_UNITIG_68	940005	1093443	95	113	UNITIG_726_QUIVER	6779	162557	5	25	13.61	1
OpGen_UNITIG_68	1160563	1274963	115	130	UNITIG_2129_QUIVER	29387	144078	1	19	9.455	-1
OpGen_UNITIG_68	1312099	1459045	131	146	UNITIG_5744_QUIVER	5816	155517	2	20	9.587	-1
OpGen_UNITIG_68	1473296	1750133	148	175	SCAFFOLD_69	5008	275964	2	39	14.416	1
OpGen_UNITIG_68	1786483	2222491	183	233	UNITIG_5011_QUIVER	1	445833	0	54	27.28	1
OpGen_UNITIG_68	2260164	3110009	235	343	UNITIG_1229_QUIVER	4272	882249	1	131	51.642	-1
OpGen_UNITIG_68	3133537	3294839	344	366	UNITIG_5646_QUIVER	3491	165801	1	28	7.127	1
OpGen_UNITIG_68	3300376	3502582	365	386	SCAFFOLD_66	8754	218148	1	22	11.314	1
OpGen_UNITIG_68	3531922	3841087	387	421	UNITIG_1845_QUIVER	7806	320376	1	38	21.293	1
OpGen_UNITIG_68	3867055	5741258	423	673	SCAFFOLD_1	1153416	3027131	155	433	129.614	-1
OpGen_UNITIG_68	5802348	6192055	675	717	UNITIG_1774_QUIVER	8709	406469	1	50	21.988	1
OpGen_UNITIG_68	6216072	7881292	719	958	SCAFFOLD_54	13619	1721966	1	285	107.151	-1
OpGen_UNITIG_68	7918220	8815770	960	1078	UNITIG_4523_QUIVER	5002	939255	1	131	59.852	-1
OpGen_UNITIG_68	8835260	9593680	1081	1171	UNITIG_4522_QUIVER	10612	768458	1	109	46.455	-1
OpGen_UNITIG_68	9630861	9832455	1172	1194	UNITIG_4296_QUIVER	17887	225445	1	25	11.3	1
OpGen_UNITIG_68	9912934	11301296	1213	1376	UNITIG_157_QUIVER	1537	1409773	1	197	82.544	-1
OpGen_UNITIG_692	123856	2381689	20	302	UNITIG_692_QUIVER	19466	2318470	6	338	128.554	1
OpGen_UNITIG_723	75125	269880	13	51	UNITIG_3950_QUIVER	13374	216473	3	53	13.002	1
OpGen_UNITIG_723	280452	428415	50	69	SCAFFOLD_86	13591	168533	1	25	9.054	1
OpGen_UNITIG_723	459567	869840	76	140	UNITIG_723_QUIVER	19156	443781	1	76	31.848	-1
OpGen_UNITIG_950	2	1162020	1	194	UNITIG_950_QUIVER	310577	1507121	66	310	90.164	-1
OpGen_UNITIG_991	49448	1294772	6	159	UNITIG_991_QUIVER	6442	1288730	2	183	87.316	-1
OpGen_UNITIG_991	1337414	1551232	160	203	SCAFFOLD_67	352361	573475	41	98	14.137	-1
OpGen_UNITIG_994	6967	739197	2	100	SCAFFOLD_84	30822	775918	1	147	28.237	-1
OpGen_UNITIG_994	785937	898578	101	121	UNITIG_2162_QUIVER	6415	118666	1	26	7.062	-1
OpGen_UNITIG_994	911533	1921667	122	239	SCAFFOLD_62	2160	1031709	1	136	63.21	-1
OpGen_UNITIG_994	1970357	2394794	241	282	SCAFFOLD_82	62026	499270	9	54	26.214	1
OpGen_UNITIG_994	2421808	3683461	290	456	UNITIG_994_QUIVER	654	1299760	1	196	79.278	1
OpGen_UNITIG_994	3702257	7732026	457	934	SCAFFOLD_75	19573	4135002	1	563	270.083	-1
OpGen_UNITIG_994	7773909	10381724	935	1274	SCAFFOLD_70	20001	2682671	1	403	191.641	1
OpGen_UNITIG_1066_1421	116712	994251	16	143	UNITIG_5237_QUIVER	3074222	3994601	491	646	57.281	1
OpGen_UNITIG_1066_1421	1055227	1593658	147	215	UNITIG_5392_QUIVER	1	558098	0	79	37.088	-1
OpGen_UNITIG_1066_1421	1593658	1751300	215	233	UNITIG_5391_QUIVER	6365	166582	1	20	11.337	-1
OpGen_UNITIG_1066_1421	1776207	2458235	234	317	UNITIG_1422_QUIVER	18196	719633	1	89	39.072	1
OpGen_UNITIG_1066_1421	2472549	3366426	319	438	UNITIG_761_QUIVER	8704	932758	1	140	59.764	-1
OpGen_UNITIG_1066_1421	3381449	5573129	439	709	UNITIG_603_QUIVER	17853	2235482	1	317	147.466	1
OpGen_UNITIG_1066_1421	5618663	6759246	710	864	UNITIG_1066_QUIVER	15032	1183644	1	179	74.082	-1
OpGen_UNITIG_1066_1421	6796263	8421765	865	1051	UNITIG_889_QUIVER	18137	1657824	3	213	102.147	-1
OpGen_UNITIG_1066_1421	8465547	8771998	1054	1100	SCAFFOLD_74	13370	328463	5	61	18.793	-1
OpGen_UNITIG_1066_1421	8771998	9173658	1100	1154	UNITIG_332_QUIVER	1274	412790	1	63	33.485	1
OpGen_UNITIG_1066_1421	9212452	9789896	1155	1229	UNITIG_1441_QUIVER	11218	604677	1	88	36.665	1
OpGen_UNITIG_1066_1421	9842900	10368740	1234	1297	UNITIG_4617_QUIVER	24886	563723	4	75	23.051	1
OpGen_UNITIG_1215_998	175746	1033987	19	130	UNITIG_4121_QUIVER	44804	923256	1	124	50.748	1
OpGen_UNITIG_1215_998	1061671	4174187	133	514	UNITIG_4126_QUIVER	3742	3193830	2	431	187.979	1
OpGen_UNITIG_1215_998	4199410	4884996	515	585	UNITIG_1312_QUIVER	5565	700414	1	79	42.867	1
OpGen_UNITIG_1215_998	4918141	5259956	586	628	UNITIG_5049_QUIVER	9541	356187	1	47	24.489	-1
OpGen_UNITIG_1215_998	5266616	5554600	627	659	SCAFFOLD_33	6472	297682	1	34	16.413	-1
OpGen_UNITIG_1215_998	5575204	6370375	660	781	UNITIG_1215_QUIVER	69834	891191	9	152	51.193	-1
OpGen_UNITIG_278_1332	66973	928466	12	128	SCAFFOLD_44	375216	1248161	45	175	48.403	-1
OpGen_UNITIG_278_1332	938606	1172441	129	153	UNITIG_5888_QUIVER	26266	263307	2	30	8.737	-1
OpGen_UNITIG_278_1332	1190088	1415357	155	185	UNITIG_4885_QUIVER	152845	381224	24	62	11.331	-1
OpGen_UNITIG_278_985	377713	765425	30	89	UNITIG_1733_QUIVER	5336	407544	1	71	29.095	1
OpGen_UNITIG_278_985	789247	1042237	90	125	UNITIG_843_QUIVER	10696	269469	1	49	16.145	-1
OpGen_UNITIG_278_985	1088689	1222752	129	145	UNITIG_5768_QUIVER	14821	151665	7	22	8.013	-1
OpGen_UNITIG_278_985	1241810	1598763	150	194	UNITIG_486_QUIVER	14727	383918	4	55	21.17	1
OpGen_UNITIG_278_985	1605868	2242072	192	281	UNITIG_3964_QUIVER	10234	655364	1	98	45.286	1
OpGen_UNITIG_278_985	2266601	2517601	288	324	UNITIG_278_QUIVER	15561	269683	2	42	21.432	-1
OpGen_UNITIG_278_985	2558669	4888195	325	634	SCAFFOLD_23	5570	2378675	1	363	177.592	-1
OpGen_UNITIG_4164_3412	280875	1151523	3	111	UNITIG_4309_QUIVER	50847	943268	2	133	59.754	1
OpGen_UNITIG_4164_3412	1153606	3372557	110	420	UNITIG_4311_QUIVER	5526	2304920	1	345	144.537	1
OpGen_UNITIG_4164_3412	3374295	3462847	421	431	UNITIG_4312_QUIVER	1	88754	0	12	7.108	1
OpGen_UNITIG_4164_3412	3534831	5181300	434	660	SCAFFOLD_47	17711	1700995	4	251	120.473	-1
OpGen_UNITIG_4164_3412	5215470	6255668	663	809	UNITIG_4318_QUIVER	17854	1088537	1	173	82.021	1
OpGen_UNITIG_4164_3412	6273658	6702289	811	867	UNITIG_4346_QUIVER	1193	448592	1	62	25.821	1
OpGen_UNITIG_4164_3412	6837196	6893825	891	900	UNITIG_4605_QUIVER	11143	68833	1	10	6.4	-1
OpGen_UNITIG_4164_3412	6915376	7728781	901	1001	SCAFFOLD_71	6625	840083	1	119	48.603	-1
OpGen_UNITIG_4164_3412	7748533	8939509	1002	1159	UNITIG_4600_QUIVER	20066	1238493	4	189	88.179	-1
OpGen_UNITIG_4164_3412	8997866	9208455	1163	1181	UNITIG_333_QUIVER	53285	265363	2	22	12.82	1
OpGen_UNITIG_4164_3412	9223084	9410012	1179	1204	UNITIG_4690_QUIVER	14084	200280	1	33	17.152	1
OpGen_UNITIG_4164_3412	9460486	12697357	1205	1599	SCAFFOLD_48	1052721	4354587	120	573	193.029	-1
OpGen_UNITIG_4164_3412	12717047	12917582	1594	1626	UNITIG_4096_QUIVER	26934	235692	1	39	19.163	1
OpGen_UNITIG_4164_3412	12933511	13631549	1629	1731	UNITIG_4097_QUIVER	17997	727064	3	120	51.314	1
OpGen_UNITIG_4164_3412	13636590	14419519	1733	1829	UNITIG_3913_QUIVER	1	808861	0	114	46.278	1
OpGen_UNITIG_4164_3412	14481571	15900709	1838	2045	UNITIG_4503_QUIVER	18153	1492414	2	250	106.76	1
OpGen_UNITIG_4164_3412	15926360	18892131	2047	2418	SCAFFOLD_85	103403	3153968	7	435	187.987	-1
OpGen_UNITIG_4164_3412	19771118	20150716	2458	2486	UNITIG_1690_QUIVER	22286	395831	4	38	17.194	1
OpGen_UNITIG_4453_1284	186967	420831	2	33	UNITIG_1131_QUIVER	593874	833481	113	150	13.478	1
OpGen_UNITIG_4453_1284	422690	1810020	32	222	UNITIG_4354_QUIVER	7576	1443516	3	231	90.666	1
OpGen_UNITIG_4453_1284	1823519	4117091	221	495	SCAFFOLD_94	879352	3219511	155	469	138.952	1
OpGen_UNITIG_4453_1284	4131741	5347445	493	648	UNITIG_4453_QUIVER	3803	1254728	1	183	68.694	-1
OpGen_UNITIG_4911_1110	12890	1305656	1	180	UNITIG_136_QUIVER	143385	1479330	41	244	77.876	1
OpGen_UNITIG_4911_1110	1375309	3886658	195	517	SCAFFOLD_66	221767	2794644	23	404	156.863	-1
OpGen_UNITIG_4911_1110	3898280	4430043	518	591	UNITIG_1511_QUIVER	3633	553403	1	87	36.362	1
OpGen_UNITIG_4911_1110	4460873	4800105	593	639	UNITIG_3905_QUIVER	8319	355861	4	53	18.716	-1
OpGen_UNITIG_4911_1110	4802512	5359026	638	720	UNITIG_98_QUIVER	37095	618703	6	109	40.978	-1
OpGen_UNITIG_4911_1110	5415758	7009707	725	922	SCAFFOLD_2	15194	1625127	1	228	84.458	-1
OpGen_UNITIG_4911_1110	7019091	7271364	921	954	UNITIG_4959_QUIVER	11601	269804	1	42	14.698	1
OpGen_UNITIG_4911_1110	7313280	8399991	955	1084	SCAFFOLD_32	28179	1101147	1	145	66.397	1
OpGen_UNITIG_4911_1110	8714640	8921349	1094	1114	UNITIG_2011_QUIVER	30045	231125	3	55	11.855	1
OpGen_UNITIG_370	44719	341777	7	56	SCAFFOLD_28	3388523	3696683	600	659	25.322	1
OpGen_UNITIG_370	354233	638452	55	94	UNITIG_370_QUIVER	12487	300001	0	48	16.954	1
OpGen_UNITIG_4135_QUIVER	87763	250283	12	33	SCAFFOLD_78	299000	462958	61	83	9.588	1
OpGen_UNITIG_4135_QUIVER	265149	375617	34	48	UNITIG_4133_QUIVER	1	112096	0	13	7.895	1
OpGen_UNITIG_4135_QUIVER	399521	761975	49	95	UNITIG_4135_QUIVER	13387	386006	1	52	28.871	1
OpGen_UNITIG_4135_QUIVER	761975	986957	95	126	UNITIG_4137_QUIVER	4043	229306	1	38	10.327	1
OpGen_UNITIG_4135_QUIVER	986957	1445972	126	179	SCAFFOLD_92	1956	476541	2	69	20.775	1
OpGen_UNITIG_5776_QUIVER	50178	148919	8	22	SCAFFOLD_53	47513	146161	5	20	6.605	-1
OpGen_UNITIG_5776_QUIVER	151545	1046559	23	161	UNITIG_5776_QUIVER	3433	914799	2	167	65.412	-1
OpGen_UNITIG_5776_QUIVER	1057181	1177229	163	183	UNITIG_5775_QUIVER	17301	139206	6	31	8.434	-1
