# Supplementary material for: Chromosomal-Level Assembly of the Asian Seabass Genome Using Long Sequence Reads and Multi-layered Scaffolding
Source: PLoS Genet. 2016 Apr 15;12(4):e1005954. doi: 10.1371/journal.pgen.1005954 (PMC4833346; doi:10.1371/journal.pgen.1005954)
Supplement: S15 Table — (XLSX) [file pgen.1005954.s030.xlsx]

## Sheet: 15
S15 Table. Inventory of potentially misassembled sequences identified by the optical map data
SCAFFOLD_1
SCAFFOLD_10
SCAFFOLD_14
SCAFFOLD_16
SCAFFOLD_18
SCAFFOLD_21
SCAFFOLD_28
SCAFFOLD_33
SCAFFOLD_35
SCAFFOLD_39
SCAFFOLD_40
SCAFFOLD_42
SCAFFOLD_44
SCAFFOLD_48
SCAFFOLD_63
SCAFFOLD_64
SCAFFOLD_65
SCAFFOLD_66
SCAFFOLD_70
SCAFFOLD_74
SCAFFOLD_77
SCAFFOLD_8
SCAFFOLD_81
SCAFFOLD_83
SCAFFOLD_84
SCAFFOLD_90
SCAFFOLD_92
SCAFFOLD_93
SCAFFOLD_94
UNITIG_1131_QUIVER
UNITIG_1233_QUIVER
UNITIG_127_QUIVER
UNITIG_1344_QUIVER
UNITIG_1387_QUIVER
UNITIG_2_QUIVER
UNITIG_313_QUIVER
UNITIG_4026_QUIVER
UNITIG_41_QUIVER
UNITIG_4218_QUIVER
UNITIG_4229_QUIVER
UNITIG_4383_QUIVER
UNITIG_4438_QUIVER
UNITIG_4443_QUIVER
UNITIG_4478_QUIVER
UNITIG_4480_QUIVER
UNITIG_4676_QUIVER
UNITIG_4955_QUIVER
UNITIG_5085_QUIVER
UNITIG_5237_QUIVER
UNITIG_5637_QUIVER
UNITIG_5642_QUIVER
UNITIG_5727_QUIVER
UNITIG_5793_QUIVER
UNITIG_5945_QUIVER
UNITIG_5949_QUIVER
