# Supplementary material for: Chromosomal-Level Assembly of the Asian Seabass Genome Using Long Sequence Reads and Multi-layered Scaffolding
Source: PLoS Genet. 2016 Apr 15;12(4):e1005954. doi: 10.1371/journal.pgen.1005954 (PMC4833346; doi:10.1371/journal.pgen.1005954)
Supplement: S16 Table — (XLSX) [file pgen.1005954.s031.xlsx]

## Sheet: 16
S16 Table. Chromosome-level assembly of the Asian seabass genome (v3)
FINAL PLACEMENT	superscaffold_ID	contg ID primary ASB assembly					OPGEN PLACED MATCH	ASB LINKAGE	MARKER	prim. asm.	D. labrax	G. aculeatus
NEW ID	from species comp.	(added "_no." for each contig)	orientation	estimated gap	G. Aculeatus group match	D. Labrax group match	(added "_no." for each contig in scf)	MAP MARKER:	POSITION	CTG size	BEST SYNTENY BLOCK	BEST SYNTENY BLOCK
ASB_LG23	superscaffold_53	@unitig_5575|quiver_633	-1	21419	scaffold_48	UN	UNITIG_5575_QUIVER_3071	-	-	265680	LG1B:17836752-17941656(+)	scaffold_48:518149-687833(+)
ASB_LG23	superscaffold_53	@unitig_1841|quiver_1599	1	37629	groupXIV	UN	UNITIG_1841_QUIVER_1666	-	-	24342
ASB_LG23	superscaffold_53	@unitig_1914|quiver_571	1	10000	scaffold_48	UN	OpGen_UNITIG_4663_343	-	-	303550	UN:53426567-53763610(-)	scaffold_48:136978-454608(-)
ASB_LG23	superscaffold_50	scaffold_90_194	1	3703	scaffold_54	UN	OpGen_UNITIG_4663_342	LG7	49.7	258415	UN:53031531-53289889(-)	scaffold_48:21366-44761(+)
ASB_LG23	superscaffold_50	@unitig_1823|quiver_560	-1	1944	scaffold_54	UN	OpGen_UNITIG_4663_341	LG23	3.2	302778	UN:52563417-52978845(+)	scaffold_54:633630-943774(+)
ASB_LG23	superscaffold_50	@unitig_1983|quiver_584	-1	10000	scaffold_54	UN	OpGen_UNITIG_4663_340	-	-	258355	UN:52225717-52520434(+)	scaffold_54:1128854-1181371(+)
ASB_LG23	superscaffold_4_4	@unitig_4957|quiver_661	1	1000	groupV	LG1B	OpGen_UNITIG_4663_337	-	-	190256	LG1B:468658-515267(+)	groupV:6326946-6411317(+)
ASB_LG23	superscaffold_4_4	scaffold_30_64	1	1000	groupV	LG1B	OpGen_UNITIG_4663_336	LG23	9.9	382851	LG1B:705963-1070168(+)	groupV:6456295-6722015(+)
ASB_LG23	superscaffold_4_4	@unitig_4927|quiver_2942	-1	11429	groupV	LG1B	UNITIG_4927_QUIVER_1224	-	-	11565	LG1B:1126364-1132912(-)
ASB_LG23	superscaffold_4_4	scaffold_30_65	1	30972	groupV	LG1B	OpGen_UNITIG_4663_335	LG23	9.9	170237	LG1B:1227839-1273719(+)	groupV:6784516-6848764(+)
ASB_LG23	superscaffold_4_4	@unitig_1469|quiver_402	1	1422	groupV	LG1B	OpGen_UNITIG_4663_334	-	-	675261	LG1B:1402142-2153205(+)	groupV:6975609-7552527(+)
ASB_LG23	superscaffold_4_4	scaffold_33_72	-1	7662	groupV	LG1B	OpGen_UNITIG_4663_333	-	-	285180	LG1B:2272721-2598225(-)	groupV:5940109-5994794(-)
ASB_LG23	superscaffold_4_4	@unitig_1457|quiver_396	1	3799	groupV	LG1B	OpGen_UNITIG_4663_332	LG23	17.9	677159	LG1B:3523705-4013783(-)	groupV:5590539-5871514(-)
ASB_LG23	superscaffold_4_4	@unitig_1809|quiver_542	-1	3001	groupV	LG1B	OpGen_UNITIG_4663_331	-	-	349212	LG1B:3157472-3514342(+)	groupV:5465959-5492191(-)
ASB_LG23	superscaffold_4_4	@unitig_3967|quiver_649	1	1923	groupV	LG1B	OpGen_UNITIG_4663_330	-	-	198928	LG1B:2955739-3101409(-)	groupV:11147303-11250250(+)
ASB_LG23	superscaffold_4_4	@unitig_1661|quiver_1148	1	14404	groupV	LG1B	UNITIG_1661_QUIVER_649	-	-	37674
ASB_LG23	superscaffold_4_4	@unitig_980|quiver_590	1	6914	groupV	LG1B	OpGen_UNITIG_4663_329	LG23	19.2	267246	LG1B:4018348-4162779(+)	groupV:11281433-11419458(+)
ASB_LG23	superscaffold_4_4	@unitig_981|quiver_2410	1	10000	groupVIII	LG1B	UNITIG_981_QUIVER_3208	-	-	19712
ASB_LG23	superscaffold_4_3	scaffold_39_85	-1	10000	groupV	LG1B	OpGen_UNITIG_4663_328	LG23	20.8	1838349	LG1B:12196497-13749560(+)	groupV:2151149-3531100(+)
ASB_LG23	superscaffold_4_3	scaffold_39_84	-1	1000	groupV	LG1B	OpGen_UNITIG_4663_327	LG23	20.8	514791	LG1B:4576322-5089975(-)	groupV:10538104-10794684(-)
ASB_LG23	superscaffold_4_3	@unitig_1151|quiver_306	1	1878	groupV	LG1B	OpGen_UNITIG_4663_326	-	-	1063785	LG1B:5094038-6206988(+)	groupV:10795401-10992615(+)
ASB_LG23	superscaffold_4_3	scaffold_77_165	1	3441	groupV	LG1B	OpGen_UNITIG_4663_325	LG1	50.8	476301	LG1B:6217311-6694207(+)	groupV:9546452-9980891(-)
ASB_LG23	superscaffold_4_3	@unitig_1754|quiver_632	-1	2212	groupV	LG1B	OpGen_UNITIG_4663_324	-	-	207216	LG1B:6722130-6912091(-)	groupV:9345949-9538319(+)
ASB_LG23	superscaffold_4_3	@unitig_5056|quiver_637	-1	4563	groupV	LG1B	OpGen_UNITIG_4663_323	-	-	213792	LG1B:6916676-7108955(-)	groupV:9219937-9327529(+)
ASB_LG23	superscaffold_4_3	@unitig_2033|quiver_1477	-1	8822	groupIII	LG1B	UNITIG_2033_QUIVER_1300	-	-	22765	LG1B:7170354-7178278(-)
ASB_LG23	superscaffold_4_3	@unitig_5055|quiver_470	-1	4188	groupV	LG1B	OpGen_UNITIG_4663_322	LG23	26.3	487805	LG1B:7187981-7664966(-)	groupV:8905478-9199990(+)
ASB_LG23	superscaffold_4_3	@unitig_4340|quiver_323	-1	5663	groupV	LG1B	OpGen_UNITIG_4663_321	LG23	25.7	970593	LG1B:7708896-8701561(-)	groupV:8217582-8883358(+)
ASB_LG23	superscaffold_4_3	@unitig_4341|quiver_2008	-1	7635	groupV	LG1B	UNITIG_4341_QUIVER_2916	-	-	19829
ASB_LG23	superscaffold_4_3	@unitig_1182|quiver_1127	-1	1493	groupV	LG1B	UNITIG_1182_QUIVER_861	-	-	21460		groupV:8197971-8204410(+)
ASB_LG23	superscaffold_4_3	@unitig_4663|quiver_325	1	1000	groupV	LG1B	OpGen_UNITIG_4663_320	LG23	45.6	989483	UN:9204118-9218107(+)	groupV:13979-430158(+)
ASB_LG23	superscaffold_4_3	@unitig_4370|quiver_246	1	8204	groupV	LG1B	OpGen_UNITIG_4663_319	LG23	25.7	1769747	LG1B:9779358-11616013(+)	groupV:430833-1618937(+)
ASB_LG23	superscaffold_4_3	@unitig_708|quiver_1222	-1	12522	groupV	LG1B	UNITIG_708_QUIVER_1467	-	-	38166
ASB_LG23	superscaffold_4_3	scaffold_11_24	1	100000	groupV	LG1B	OpGen_UNITIG_4663_319	LG23	37.3	482593	LG1B:11655380-12148968(+)	groupV:1810210-2141880(+)
ASB_LG23	superscaffold_4_1	@unitig_243|quiver_757	-1	12888	groupV	LG1B	UNITIG_243_QUIVER_3873	-	-	126115	LG1B:13774842-13848502(-)	groupV:3537913-3588494(-)
ASB_LG23	superscaffold_4_1	@unitig_1155|quiver_755	-1	22026	groupV	LG1B	UNITIG_1155_QUIVER_3664	-	-	119996	LG1B:13894283-13928891(-)	groupV:3618771-3663446(+)
ASB_LG23	superscaffold_4_1	@unitig_3867|quiver_494	1	1000	groupV	LG1B	UNITIG_3867_QUIVER_2791	LG23	59.8	444965	LG1B:13994447-14105338(+)	groupV:3793940-3944344(-)
ASB_LG23	superscaffold_4_1	scaffold_87_187	1	1077	groupV	LG1B	UNITIG_3870_QUIVER_1784	LG22	46.3	348926	LG1B:14470575-14722440(+)	groupV:3982377-4195343(+)
ASB_LG23	superscaffold_4_1	@unitig_3871|quiver_797	1	1000	groupV	LG1B	UNITIG_3871_QUIVER_2653	-	-	80023	LG1B:14796417-14804219(+)	groupV:4234676-4247512(+)
ASB_LG23	superscaffold_4_1	@unitig_206|quiver_254	1	5194	groupV	LG1B	OpGen_UNITIG_206_133	LG23	25.7	1555267	LG1B:14905691-16444022(+)	groupV:5575476-5585100(-)
ASB_LG23	superscaffold_4_1	@unitig_5790|quiver_475	-1	1000	scaffold_112	LG1B	OpGen_UNITIG_5786_508	-	-	494574	LG1B:16457204-16918215(-)	scaffold_112:38732-279398(+)
ASB_LG23	superscaffold_4_1	@unitig_558|quiver_1029	-1	11807	scaffold_112	LG1B	UNITIG_558_QUIVER_2595	-	-	29745
ASB_LG23	superscaffold_4_1	@unitig_207|quiver_1594	1	3108	scaffold_112	LG1B	UNITIG_207_QUIVER_1165	-	-	21704
ASB_LG23	superscaffold_4_1	@unitig_5787|quiver_373	-1	3731	scaffold_112	LG1B	OpGen_UNITIG_5786_509	LG23	68.1	797953	UN:84658171-84675004(+)
ASB_LG23	superscaffold_4_1	@unitig_4007|quiver_1138	1	2635	groupV	LG1B	UNITIG_4007_QUIVER_1503	-	-	28280
ASB_LG23	superscaffold_4_1	@unitig_4008|quiver_2214	1	0	scaffold_533	LG1B	UNITIG_4008_QUIVER_818	-	-	14813
ASB_LG4	superscaffold_30_1	@unitig_3970|quiver_698	-1	1000	scaffold_230	UN	UNITIG_3970_QUIVER_3489	-	-	186567
ASB_LG4	superscaffold_30_1	scaffold_84_180	-1	10000	scaffold_120	UN	OpGen_UNITIG_994_556	LG12	79	786333	UN:14665951-14689114(+)	scaffold_120:332-296779(-)
ASB_LG4	superscaffold_9_1	@unitig_2162|quiver_724	-1	32503	scaffold_219	UN	OpGen_UNITIG_994_557	-	-	135394	UN:49458584-49476000(-)	scaffold_219:18826-38193(-)
ASB_LG4	superscaffold_9_1	scaffold_62_130	-1	5014	scaffold_135	LG10	OpGen_UNITIG_994_558	-	-	1036814	LG5:29101803-29383813(-)	scaffold_135:24671-204488(-)
ASB_LG4	superscaffold_9_1	scaffold_82_177	1	1162	groupIII	LG10	OpGen_UNITIG_994_559	-	-	481283	LG10:22432107-22765158(+)	groupIII:16787180-16795069(-)
ASB_LG4	superscaffold_9_1	@unitig_994|quiver_270	1	14651	groupIII	LG10	OpGen_UNITIG_994_560	-	-	1304170	LG10:21413068-22407339(-)	scaffold_169:4-150723(+)
ASB_LG4	superscaffold_9_1	scaffold_75_161	-1	1484	groupIII	LG10	OpGen_UNITIG_994_561	LG4	0	1575581	LG10:19809573-21276593(+)	groupIII:14756924-15894939(-)
ASB_LG4	superscaffold_9_1	scaffold_75_160	-1	1000	groupIII	LG10	OpGen_UNITIG_994_562	LG4	0	928430	LG10:18782477-19745844(+)	groupIII:10762684-11419839(-)
ASB_LG4	superscaffold_9_1	@unitig_4254|quiver_1718	-1	1000	groupIII	LG10	UNITIG_4254_QUIVER_3086	-	-	15972
ASB_LG4	superscaffold_9_1	scaffold_75_159	-1	3027	groupIII	LG10	OpGen_UNITIG_994_563	LG4	0	1638147	LG10:17473469-18774035(+)	groupIII:11427819-12417527(-)
ASB_LG4	superscaffold_9_1	scaffold_70_147	1	1000	groupIII	LG10	OpGen_UNITIG_994_564	LG4	34.7	3093487	LG10:13967842-17101718(-)	groupIII:10463789-10631444(-)
ASB_LG4	superscaffold_9_1	scaffold_70_148	1	19286	groupIII	LG10	OpGen_UNITIG_4128_184	LG4	34.7	9771180	LG10:4129653-13907628(-)	groupIII:2803513-2926221(-)
ASB_LG4	superscaffold_9_1	@unitig_4128|quiver_629	1	9332	groupIII	LG10	OpGen_UNITIG_4128_184	-	-	229093	LG10:3797695-3928519(-)	groupIII:4911728-4988601(-)
ASB_LG4	superscaffold_9_1	@unitig_4130|quiver_361	1	27493	groupIII	LG10	OpGen_UNITIG_4128_185	LG4	33.4	841791	LG10:2878489-3731042(-)	groupIII:3290949-3901795(-)
ASB_LG4	superscaffold_9_1	@unitig_4145|quiver_670	1	10607	groupIII	LG10	UNITIG_4145_QUIVER_2645	-	-	198994		groupIII:5503720-5512172(-)
ASB_LG4	superscaffold_9_1	scaffold_78_166	1	3391	groupIII	LG10	OpGen_UNITIG_4135_QUIVER_632	LG4	31.8	488751	LG10:2473118-2664861(-)	groupIII:5993940-6069620(+)
ASB_LG4	superscaffold_9_1	@unitig_4133|quiver_736	1	57194	groupIII	LG10	OpGen_UNITIG_4135_QUIVER_633	-	-	131350	LG10:2163037-2247598(+)	groupIII:6111328-6175269(+)
ASB_LG4	superscaffold_9_1	@unitig_4135|quiver_526	1	41146	groupIII	UN	OpGen_UNITIG_4135_QUIVER_634	-	-	388053	UN:4077910-4084292(-)	groupIII:6254641-6297449(+)
ASB_LG4	superscaffold_9_1	@unitig_4137|quiver_685	1	41861	groupIV	UN	OpGen_UNITIG_4135_QUIVER_634	-	-	232820
ASB_LG4	superscaffold_9_1	scaffold_92_197	1	30842	groupVII	UN	OpGen_UNITIG_4135_QUIVER_634	LG4	30.7	80058	LG10:1216182-1226727(+)
ASB_LG4	superscaffold_9_1	scaffold_92_198	1	24160	groupIII	LG10	OpGen_UNITIG_4135_QUIVER_635	LG4	30.7	396943	LG10:1357312-1556503(+)	groupIII:5169393-5288203(+)
ASB_LG4	superscaffold_9_1	@unitig_514|quiver_1068	1	2497	groupIII	LG10	UNITIG_514_QUIVER_1036	-	-	31041
ASB_LG4	superscaffold_9_1	@unitig_4143|quiver_631	1	1782	groupIII	LG10	UNITIG_4143_QUIVER_2378	-	-	247545	LG10:1769028-1967721(+)	groupIII:5387579-5402875(+)
ASB_LG4	superscaffold_9_1	@unitig_3959|quiver_2608	1	100000	-	LG10	UNITIG_3959_QUIVER_1372	-	-	19658
ASB_LG4	superscaffold_32	@unitig_4153|quiver_688	-1	30478	groupIII	LG10	UNITIG_4153_QUIVER_3696	LG4	25.7	166539	LG10:807074-843217(+)	groupIII:4269321-4301586(-)
ASB_LG4	superscaffold_32	@unitig_4151|quiver_895	-1	67986	groupIII	LG10	UNITIG_4151_QUIVER_1369	LG4	26.8	66994
ASB_LG4	superscaffold_32	@unitig_4149|quiver_714	1	1000	groupIII	LG10	UNITIG_4149_QUIVER_2597	LG4	26.8	155630		groupIII:5117349-5136868(+)
ASB_LG4	superscaffold_32	@unitig_4156|quiver_545	-1	9841	groupIII	LG10	UNITIG_4156_QUIVER_1871	-	-	378666	LG10:237756-244234(+)	groupIII:5750810-5947082(+)
ASB_LG4	superscaffold_32	@unitig_493|quiver_971	1	5717	groupIII	LG10	UNITIG_493_QUIVER_849	-	-	35735		groupIII:5739625-5746940(-)
ASB_LG4	superscaffold_32	@unitig_4154|quiver_700	-1	0	groupIII	LG10	UNITIG_4154_QUIVER_1063	-	-	205263	LG10:111421-162617(+)	groupIII:5663580-5670165(+)
ASB_LG12	superscaffold_27_2	@unitig_1802|quiver_551	-1	100000	groupXVII	UN	OpGen_UNITIG_3883_136	-	-	369005	LG1A:25693-37335(-)	groupXVII:444026-455554(+)
ASB_LG12	superscaffold_27_2	scaffold_84_181	1	1000	groupXVII	LG1A	OpGen_UNITIG_3883_137	LG12	79	401321	LG1A:285903-525309(+)	groupXVII:110584-268958(+)
ASB_LG12	superscaffold_27_2	@unitig_1670|quiver_1178	-1	7222	groupXVII	LG1A	UNITIG_1670_QUIVER_1312	-	-	35879
ASB_LG12	superscaffold_27_2	@unitig_3883|quiver_568	1	39139	groupXVII	LG1A	OpGen_UNITIG_3883_138	-	-	328963	LG1A:580090-904153(+)	groupXVII:300933-361606(+)
ASB_LG12	superscaffold_27_2	@unitig_3885|quiver_803	1	10000	scaffold_977	LG1A	UNITIG_3885_QUIVER_3169	-	-	85147
ASB_LG12	superscaffold_11_1	@unitig_4637|quiver_615	1	10000	scaffold_89	UN	OpGen_UNITIG_3883_140	-	-	282406	UN:47484297-47604274(-)	scaffold_89:190053-223150(-)
ASB_LG12	superscaffold_31	@unitig_4638|quiver_379	1	1449	scaffold_89	LG1A	OpGen_UNITIG_3883_141	LG12	67.1	694833	LG1A:28386590-28990412(-)	scaffold_89:275258-478415(+)
ASB_LG12	superscaffold_31	@unitig_1779|quiver_1119	-1	1000	groupI	LG1A	UNITIG_1779_QUIVER_1301	-	-	21533
ASB_LG12	superscaffold_31	@unitig_5096|quiver_505	1	1000	groupXVII	LG1A	OpGen_UNITIG_3883_142	LG12	64.4	392667	LG1A:27992375-28316079(-)	groupXVII:419528-441478(-)
ASB_LG12	superscaffold_31	scaffold_76_162	1	9896	groupXVII	LG1A	OpGen_UNITIG_3883_143	LG12	65.5	507591	LG1A:27446083-27912974(-)	groupXVII:799809-815344(+)
ASB_LG12	superscaffold_31	scaffold_76_163	1	1000	groupXVII	LG1A	OpGen_UNITIG_3883_144	LG12	65.5	219780	LG1A:27236696-27360749(-)
ASB_LG12	superscaffold_31	@unitig_1810|quiver_1238	1	1000	groupXVII	LG1A	UNITIG_1810_QUIVER_2899	-	-	33170
ASB_LG12	superscaffold_31	@unitig_5371|quiver_693	1	14901	groupXVII	LG1A	OpGen_UNITIG_3883_145	-	-	184565	LG1A:27013427-27050751(-)
ASB_LG12	superscaffold_31	@unitig_5611|quiver_727	1	4345	groupXVII	LG1A	OpGen_UNITIG_3883_148	-	-	135125	LG1A:26840259-26860128(-)	groupXVII:864576-872719(-)
ASB_LG12	superscaffold_31	@unitig_5612|quiver_849	1	9454	groupXVII	LG1A	UNITIG_5612_QUIVER_3487	-	-	61863
ASB_LG12	superscaffold_31	@unitig_5614|quiver_464	1	74401	groupXVII	LG1A	OpGen_UNITIG_3883_147	LG12	60.1	505783	LG1A:26334099-26706320(-)	groupXVII:1192787-1451580(+)
ASB_LG12	superscaffold_31	@unitig_1989|quiver_1368	-1	22981	scaffold_111	LG1A	UNITIG_1989_QUIVER_1553	-	-	33737	LG1A:26253939-26262633(+)
ASB_LG12	superscaffold_31	@unitig_1635|quiver_462	1	1537	groupXVII	LG1A	OpGen_UNITIG_3883_146	-	-	511329	LG1A:25658721-26141506(-)	groupXVII:1468910-1751490(+)
ASB_LG12	superscaffold_31	scaffold_17_38	-1	3574	groupXVII	LG1A	OpGen_UNITIG_3883_149	-	-	708688	LG1A:25112685-25121185(-)	groupXVII:1853830-2243358(-)
ASB_LG12	superscaffold_31	scaffold_17_37	-1	4390	-	LG1A	-	-	-	27146
ASB_LG12	superscaffold_31	@unitig_4828|quiver_498	-1	6624	groupXVII	LG1A	OpGen_UNITIG_3883_150	-	-	400691	LG1A:24556854-24932045(+)	groupXVII:2262172-2530305(-)
ASB_LG12	superscaffold_31	@unitig_1295|quiver_350	1	13306	groupXVII	LG1A	OpGen_UNITIG_3883_151	LG12	64.4	849904	LG1A:23728296-24519196(-)	groupXVII:2544366-3120935(+)
ASB_LG12	superscaffold_31	@unitig_5085|quiver_410	-1	4111	groupXVII	LG1A	OpGen_UNITIG_3883_152	LG12	57.9	627522	LG1A:23028339-23649115(+)	groupXVII:3136025-3591443(-)
ASB_LG12	superscaffold_31	@unitig_5083|quiver_314	-1	4940	groupXVII	LG1A	OpGen_UNITIG_5080_443	-	-	1049567	LG1A:22467939-22991187(+)	groupXVII:3617419-3946292(-)
ASB_LG12	superscaffold_31	@unitig_89|quiver_931	1	1965	groupXVII	LG1A	UNITIG_89_QUIVER_1554	-	-	40626
ASB_LG12	superscaffold_31	@unitig_5082|quiver_604	-1	2099	groupXVII	LG1A	OpGen_UNITIG_5080_444	-	-	280115	LG1A:2470485-2588770(-)	groupXVII:12747662-12872182(+)
ASB_LG12	superscaffold_31	@unitig_83|quiver_938	1	1000	groupXVII	LG1A	UNITIG_83_QUIVER_3084	-	-	37136
ASB_LG12	superscaffold_31	@unitig_5080|quiver_559	-1	1000	groupXVII	LG1A	OpGen_UNITIG_5080_444	-	-	337411	LG1A:2883194-3097543(-)	groupXVII:12588490-12732979(+)
ASB_LG12	superscaffold_31	@unitig_86|quiver_984	1	1676	groupXIX	LG1A	UNITIG_86_QUIVER_2839	-	-	37556
ASB_LG12	superscaffold_31	@unitig_5896|quiver_389	1	4843	groupXVII	LG1A	OpGen_UNITIG_5896_517	LG12	46.4	735329	LG1A:3591031-3746504(-)	groupXVII:12102352-12314917(+)
ASB_LG12	superscaffold_31	@unitig_78|quiver_1303	-1	1087	groupXVII	LG1A	UNITIG_78_QUIVER_2033	-	-	28895
ASB_LG12	superscaffold_31	@unitig_5897|quiver_295	1	1000	groupXVII	LG1A	OpGen_UNITIG_5896_517	LG12	40.8	1135196	LG1A:4974022-6128082(-)	groupXVII:10974821-11710529(+)
ASB_LG12	superscaffold_31	@unitig_914|quiver_1296	-1	19034	groupXVII	LG1A	UNITIG_914_QUIVER_3698	-	-	26158
ASB_LG12	superscaffold_31	@unitig_4934|quiver_668	1	10849	groupXVII	LG1A	OpGen_UNITIG_5896_517	-	-	189684	LG1A:4758574-4865150(-)	groupXVII:11750615-11819556(+)
ASB_LG12	superscaffold_31	@unitig_915|quiver_1295	-1	36271	groupXVII	LG1A	UNITIG_915_QUIVER_3005	-	-	30664
ASB_LG12	superscaffold_31	@unitig_4936|quiver_789	1	10351	scaffold_126	LG1A	UNITIG_4936_QUIVER_1767	-	-	90300	LG1A:4663437-4669460(-)
ASB_LG12	superscaffold_31	@unitig_4740|quiver_1885	-1	1857	groupVII	LG1A	UNITIG_4740_QUIVER_2062	-	-	20384
ASB_LG12	superscaffold_31	@unitig_1131|quiver_364	1	4245	groupXVII	LG1A	OpGen_UNITIG_1131_12	LG12	46.4	835575	LG1A:4215263-4226841(+)	groupXVII:10920059-10958774(-)
ASB_LG12	superscaffold_31	@unitig_4354|quiver_261	1	21366	groupXVII	LG1A	OpGen_UNITIG_4453_1284_615	LG12	64.4	1457316	LG1A:6379030-7805588(+)	groupXVII:13248639-14217631(+)
ASB_LG12	superscaffold_31	scaffold_94_204	1	1000	groupXVII	LG1A	OpGen_UNITIG_4453_1284_616	LG12	49.7	2367366	LG1A:7835339-10234067(+)	groupXVII:14241753-14499999(+)
ASB_LG12	superscaffold_31	@unitig_4453|quiver_281	-1	6234	groupXVII	LG1A	OpGen_UNITIG_4453_1284_617	LG12	51.9	1262576	LG1A:10256139-11468698(-)	groupXVII:7951096-8583085(+)
ASB_LG12	superscaffold_31	@unitig_4452|quiver_826	-1	1347	groupXVII	LG1A	UNITIG_4452_QUIVER_2784	-	-	63912	LG1A:11504759-11535624(-)	groupXVII:7881626-7902563(+)
ASB_LG12	superscaffold_31	scaffold_72_152	1	15156	groupXVII	LG1A	OpGen_UNITIG_4699_390	LG12	41.6	617357	LG1A:11551145-12149736(+)	groupXVII:7369336-7874040(-)
ASB_LG12	superscaffold_31	@unitig_987|quiver_1437	1	4129	groupXVII	LG1A	UNITIG_987_QUIVER_2319	-	-	27515
ASB_LG12	superscaffold_31	scaffold_72_153	1	5556	groupXVII	LG1A	OpGen_UNITIG_4699_389	LG12	41.6	734157	LG1A:12196558-12888527(+)	groupXVII:6622248-7332151(-)
ASB_LG12	superscaffold_31	@unitig_1552|quiver_450	1	2409	scaffold_27	LG1A	OpGen_UNITIG_4699_388	-	-	523846	LG1A:12929207-13456173(+)	scaffold_27:73478-405685(+)
ASB_LG12	superscaffold_31	@unitig_1668|quiver_492	-1	2906	scaffold_27	LG1A	OpGen_UNITIG_4699_387	LG12	46.4	436341	LG1A:13472702-13841674(-)	scaffold_27:413961-781440(-)
ASB_LG12	superscaffold_31	@unitig_4357|quiver_537	1	21314	scaffold_27	LG1A	OpGen_UNITIG_4699_386	-	-	375600	LG1A:13973160-14266174(+)	scaffold_27:836063-1092414(+)
ASB_LG12	superscaffold_31	@unitig_1124|quiver_1682	1	1000	scaffold_27	LG1A	UNITIG_1124_QUIVER_1025	-	-	33341
ASB_LG12	superscaffold_31	@unitig_1122|quiver_1347	1	13181	scaffold_27	LG1A	UNITIG_1122_QUIVER_1413	-	-	37265
ASB_LG12	superscaffold_31	@unitig_4358|quiver_2005	1	1000	-	LG1A	UNITIG_4358_QUIVER_2421	-	-	19473
ASB_LG12	superscaffold_31	@unitig_4359|quiver_605	1	6352	scaffold_27	LG1A	OpGen_UNITIG_4699_385	-	-	257024	LG1A:14328067-14538131(+)	scaffold_27:1140092-1310258(+)
ASB_LG12	superscaffold_31	@unitig_1054|quiver_472	1	3114	scaffold_27	LG1A	OpGen_UNITIG_4699_385	LG12	31.6	470538	LG1A:14544511-14945370(+)	scaffold_27:1316611-1657399(+)
ASB_LG12	superscaffold_31	scaffold_45_96	1	16400	scaffold_27	LG1A	OpGen_UNITIG_4699_384	-	-	723329	LG1A:14985536-15181305(+)	scaffold_27:1661497-2241017(+)
ASB_LG12	superscaffold_31	scaffold_45_97	1	4540	scaffold_27	LG1A	-	-	-	21597
ASB_LG12	superscaffold_31	@unitig_1652|quiver_469	1	2888	scaffold_27	LG1A	OpGen_UNITIG_4699_383	LG12	36.1	458005	LG1A:15766068-16205118(+)	scaffold_27:2259032-2623724(+)
ASB_LG12	superscaffold_31	@unitig_1128|quiver_297	1	1000	scaffold_27	LG1A	OpGen_UNITIG_4699_382	LG12	26.5	1079571	LG1A:16213436-17085008(+)	scaffold_27:4601450-4759222(-)
ASB_LG12	superscaffold_31	@unitig_1526|quiver_426	-1	42463	scaffold_27	UN	OpGen_UNITIG_4699_381	-	-	583127	UN:19332338-19842200(-)	scaffold_27:4166529-4595187(+)
ASB_LG12	superscaffold_31	@unitig_1655|quiver_457	-1	1000	scaffold_27	LG1A	OpGen_UNITIG_4699_380	LG12	70.4	492234	LG1A:17141857-17616186(-)	scaffold_27:3804006-4159528(+)
ASB_LG12	superscaffold_31	@unitig_1666|quiver_483	-1	10000	groupXVII	LG1A	OpGen_UNITIG_4699_379	LG12	71.5	432365	LG1A:17683832-18067657(-)	groupXVII:14524743-14589922(+)
ASB_LG12	superscaffold_63_1	@unitig_1684|quiver_480	-1	1000	groupXVII	LG1A	OpGen_UNITIG_4699_376	LG12	17	429678	LG1A:19131728-19589567(-)	scaffold_27:4854760-4956337(+)
ASB_LG12	superscaffold_63_1	@unitig_1865|quiver_547	-1	1000	groupXVII	LG1A	OpGen_UNITIG_4699_375	-	-	330116	LG1A:19631442-19961831(-)	groupXVII:5707034-5967206(+)
ASB_LG12	superscaffold_63_1	scaffold_83_179	-1	10000	groupXVII	LG1A	OpGen_UNITIG_4699_374	LG12	7.6	774462	LG1A:20080242-20855003(-)	groupXVII:5102152-5693959(+)
ASB_LG12	superscaffold_69	@unitig_4699|quiver_335	-1	3931	groupXVII	LG1A	OpGen_UNITIG_4699_372	-	-	926600	LG1A:21344511-22266870(-)	groupXVII:4102508-4847975(+)
ASB_LG12	superscaffold_69	@unitig_1077|quiver_1436	1	1000	groupXVII	LG1A	UNITIG_1077_QUIVER_3866	-	-	28314	LG1A:22274499-22285313(+)	groupXVII:4086335-4092670(-)
ASB_LG12	superscaffold_69	scaffold_74_158	-1	0	groupXVII	LG1A	OpGen_UNITIG_4699_371	-	-	194784	LG1A:22328235-22436010(-)	groupXVII:3955498-4079086(+)
ASB_LG24	superscaffold_54_1	@unitig_4309|quiver_340	1	7265	groupXXI	LG18-21	OpGen_UNITIG_4164_3412_592	-	-	950785	LG18-21:2866617-3749203(-)	groupXXI:2423033-2924307(-)
ASB_LG24	superscaffold_54_1	@unitig_803|quiver_932	-1	1428	groupXXI	LG18-21	UNITIG_803_QUIVER_3611	-	-	42458	LG18-21:2813228-2859352(+)
ASB_LG24	superscaffold_54_1	@unitig_4311|quiver_231	1	7216	groupXXI	LG18-21	OpGen_UNITIG_4164_3412_593	LG24	0	2316903	LG18-21:389395-2806898(-)	groupXXI:375968-2406879(-)
ASB_LG24	superscaffold_54_1	@unitig_375|quiver_1112	-1	1000	groupXXI	LG18-21	UNITIG_375_QUIVER_3591	-	-	35181		groupXXI:362128-375770(+)
ASB_LG24	superscaffold_54_1	@unitig_4312|quiver_773	1	1315	groupXXI	LG18-21	OpGen_UNITIG_4164_3412_594	-	-	111086	LG18-21:255543-287250(-)	groupXXI:333620-355523(-)
ASB_LG24	superscaffold_54_1	@unitig_377|quiver_2357	-1	10000	groupXXI	LG18-21	UNITIG_377_QUIVER_782	-	-	26188		groupXXI:301784-308965(+)
ASB_LG24	superscaffold_11_2	scaffold_47_101	-1	4034	scaffold_37	UN	OpGen_UNITIG_4164_3412_595	LG24	0	856517	UN:20304969-21229958(-)	scaffold_37:1988462-2613894(-)
ASB_LG24	superscaffold_11_2	scaffold_47_100	-1	7083	scaffold_37	UN	OpGen_UNITIG_4164_3412_596	LG24	0	881719	UN:12308309-13465124(-)	scaffold_37:23023-326116(+)
ASB_LG24	superscaffold_11_2	@unitig_4317|quiver_2103	1	14431	scaffold_37	UN	UNITIG_4317_QUIVER_3628	-	-	25397		scaffold_37:1753271-1762164(+)
ASB_LG24	superscaffold_11_2	@unitig_4375|quiver_1193	-1	5651	groupXVII	UN	UNITIG_4375_QUIVER_1836	-	-	32647
ASB_LG24	superscaffold_11_2	@unitig_4318|quiver_300	1	10000	scaffold_37	UN	OpGen_UNITIG_4164_3412_597	-	-	1088536	UN:62193215-62199556(+)	scaffold_37:899103-1685195(-)
ASB_LG24	superscaffold_54_2	@unitig_4346|quiver_491	1	24708	scaffold_95	UN	OpGen_UNITIG_4164_3412_598	LG24	0	478754	UN:1257060-1607592(+)	scaffold_95:388664-403030(+)
ASB_LG24	superscaffold_54_2	@unitig_4345|quiver_887	1	10000	scaffold_95	UN	UNITIG_4345_QUIVER_2349	LG24	15.2	44709
ASB_LG24	superscaffold_34	@unitig_4493|quiver_795	1	5488	groupXXI	LG18-21	UNITIG_4493_QUIVER_3388	LG24	3.2	70913	LG18-21:3777536-3791759(+)	groupXXI:3763821-3778419(+)
ASB_LG24	superscaffold_34	@unitig_599|quiver_1974	-1	1109	groupXXI	LG18-21	UNITIG_599_QUIVER_1316	-	-	28132
ASB_LG24	superscaffold_34	@unitig_4605|quiver_778	-1	1509	groupXXI	LG18-21	OpGen_UNITIG_4164_3412_599	-	-	88463	LG18-21:3812720-3864069(-)	groupXXI:3803330-3836114(-)
ASB_LG24	superscaffold_34	@unitig_595|quiver_1569	1	1979	groupXXI	LG18-21	UNITIG_595_QUIVER_3081	-	-	29834	LG18-21:3864626-3873240(+)	groupXXI:3849847-3855849(+)
ASB_LG24	superscaffold_34	scaffold_71_150	-1	1000	groupXXI	LG18-21	OpGen_UNITIG_4164_3412_600	-	-	663857	LG18-21:3902452-4513291(-)	groupXXI:3856461-4379381(-)
ASB_LG24	superscaffold_34	@unitig_598|quiver_874	1	1000	groupXXI	LG18-21	UNITIG_598_QUIVER_762	-	-	38193	LG18-21:4527956-4534353(+)	groupXXI:4385347-4393081(+)
ASB_LG24	superscaffold_34	scaffold_71_149	-1	1000	groupXXI	LG18-21	OpGen_UNITIG_4164_3412_601	-	-	197737	LG18-21:4589492-4726544(-)	groupXXI:4412058-4520333(-)
ASB_LG24	superscaffold_34	@unitig_594|quiver_993	1	3000	groupXXI	LG18-21	UNITIG_594_QUIVER_2913	-	-	31922	LG18-21:4726761-4737405(+)
ASB_LG24	superscaffold_34	@unitig_4600|quiver_284	-1	3292	groupXXI	LG18-21	OpGen_UNITIG_4164_3412_602	LG24	15.2	1252861	LG18-21:4869819-5963642(-)	groupXXI:4584549-5671063(-)
ASB_LG24	superscaffold_34	@unitig_333|quiver_599	1	20022	groupXXI	LG18-21	OpGen_UNITIG_4164_3412_603	-	-	295477	LG18-21:5998697-6277828(+)	groupXXI:5697857-5898547(+)
ASB_LG24	superscaffold_34	@unitig_4690|quiver_641	1	4903	groupXXI	LG18-21	OpGen_UNITIG_4164_3412_604	LG24	18.9	209649	LG18-21:6294722-6485712(+)	groupXXI:5965850-6058042(+)
ASB_LG24	superscaffold_34	scaffold_48_103	-1	1000	groupXXI	LG18-21	OpGen_UNITIG_4164_3412_605	LG24	0	3326704	LG18-21:6516411-9909354(-)	groupXXI:8268123-8709240(-)
ASB_LG24	superscaffold_34	@unitig_4096|quiver_609	1	13326	groupXXI	LG18-21	OpGen_UNITIG_4164_3412_607	-	-	236103	LG18-21:9919495-10137462(+)	groupXXI:8709824-8867183(+)
ASB_LG24	superscaffold_34	@unitig_4097|quiver_397	1	8760	groupXXI	LG18-21	OpGen_UNITIG_4164_3412_608	LG24	0	727800	LG18-21:10153564-10929535(+)	groupXXI:8898243-9412366(+)
ASB_LG24	superscaffold_34	@unitig_289|quiver_2021	1	12154	groupXXI	LG18-21	UNITIG_289_QUIVER_1506	-	-	26695		groupXXI:9425069-9434681(+)
ASB_LG24	superscaffold_34	@unitig_3913|quiver_365	1	19066	groupXXI	LG18-21	OpGen_UNITIG_4164_3412_609	-	-	808860	LG18-21:11009402-11858522(+)	groupXXI:9440062-10011463(+)
ASB_LG24	superscaffold_34	@unitig_4501|quiver_875	1	13819	groupXXI	LG18-21	UNITIG_4501_QUIVER_2567	-	-	73450		groupXXI:10036962-10046220(+)
ASB_LG24	superscaffold_34	@unitig_3807|quiver_1898	1	18157	groupVIII	LG18-21	UNITIG_3807_QUIVER_3545	-	-	35724
ASB_LG24	superscaffold_34	@unitig_4503|quiver_257	1	1053	groupXXI	LG18-21	OpGen_UNITIG_4164_3412_610	LG24	25	1501976	LG18-21:11959807-12043666(+)	groupXXI:10169641-11180528(-)
ASB_LG24	superscaffold_34	@unitig_490|quiver_1135	-1	1025	groupXXI	LG18-21	UNITIG_490_QUIVER_1287	-	-	32361
ASB_LG24	superscaffold_34	@unitig_4505|quiver_1090	1	1000	groupXXI	UN	UNITIG_4505_QUIVER_2238	-	-	30165
ASB_LG24	superscaffold_34	scaffold_85_183	-1	13133	scaffold_67	LG18-21	OpGen_UNITIG_4164_3412_611	LG16	7.4	1582135	LG18-21:14417516-15439038(-)	scaffold_67:4368-892674(-)
ASB_LG24	superscaffold_34	scaffold_85_182	-1	0	scaffold_126	LG18-21	OpGen_UNITIG_4164_3412_612	LG16	7.4	1573067	LG18-21:15475371-16159466(-)	scaffold_355:1962-22896(+)
ASB_LG8	superscaffold_11_3	@unitig_4006|quiver_244	1	8182	groupIV	LG2	OpGen_UNITIG_4006_160	LG8	77.6	1857165	UN:11912425-12083955(-)	groupIV:27659236-27692575(-)
ASB_LG8	superscaffold_11_3	scaffold_29_62	1	12283	groupIV	LG2	OpGen_UNITIG_4006_161	LG8	58.2	1423204	LG2:16812415-17584077(-)	groupIV:16824210-17740890(+)
ASB_LG8	superscaffold_11_3	scaffold_41_89	-1	18047	groupIV	LG2	OpGen_UNITIG_4006_162	LG8	60.9	505532	LG2:16219374-16629740(+)	groupIV:17759307-17802125(-)
ASB_LG8	superscaffold_11_3	@unitig_49|quiver_1577	-1	1009	groupII	LG2	UNITIG_49_QUIVER_3400	-	-	23503
ASB_LG8	superscaffold_11_3	scaffold_41_88	-1	1863	groupIV	LG2	OpGen_UNITIG_4006_163	LG8	60.9	1290887	LG2:14826555-16173436(+)	groupIV:15916478-16764530(+)
ASB_LG8	superscaffold_11_3	scaffold_64_135	1	12419	groupIV	LG2	OpGen_UNITIG_4006_164	LG8	0	3080096	LG2:11599124-14777489(-)	groupIV:12965022-15889162(-)
ASB_LG8	superscaffold_11_3	scaffold_64_136	1	10000	groupIV	LG2	OpGen_SCAFFOLD_64_6	LG8	0	1599437	LG2:9972642-11562374(-)	groupIV:11547966-12952617(-)
ASB_LG8	superscaffold_42	@unitig_4383|quiver_238	-1	85390	groupIV	LG2	OpGen_SCAFFOLD_64_7	LG8	58.2	2107682	LG2:8386386-8408073(+)	scaffold_27:3494099-3796644(+)
ASB_LG8	superscaffold_42	@unitig_4381|quiver_854	-1	13207	groupIV	UN	UNITIG_4381_QUIVER_3037	-	-	56920		groupIV:9956607-9965016(+)
ASB_LG8	superscaffold_42	@unitig_4494|quiver_2337	1	64108	groupIV	LG2	UNITIG_4494_QUIVER_1050	-	-	25752
ASB_LG8	superscaffold_42	scaffold_94_203	1	1000	groupIV	LG2	OpGen_UNITIG_4639_284	LG12	49.7	816942	LG2:7684088-8361526(-)	groupIV:9308658-9937432(-)
ASB_LG8	superscaffold_42	@unitig_3794|quiver_2218	-1	1285	groupIV	LG2	UNITIG_3794_QUIVER_2180	-	-	19472
ASB_LG8	superscaffold_42	scaffold_40_87	1	13124	groupIV	LG2	OpGen_UNITIG_4639_285	LG11	116.1	1098635	LG2:6529668-7624867(-)	groupIV:8416195-9295736(-)
ASB_LG8	superscaffold_42	@unitig_4376|quiver_697	-1	10000	groupIV	LG2	OpGen_UNITIG_4639_286	-	-	153581	LG2:6386717-6453628(+)	groupIV:8291757-8393666(+)
ASB_LG8	superscaffold_65	@unitig_4168|quiver_1267	1	7343	groupIV	LG2	UNITIG_4168_QUIVER_3650	-	-	37544
ASB_LG8	superscaffold_65	@unitig_4170|quiver_2209	1	10000	groupIV	LG2	UNITIG_4170_QUIVER_1279	-	-	22273		groupIV:8025452-8034157(+)
ASB_LG8	superscaffold_17_6	@unitig_4955|quiver_233	-1	1181	groupIV	LG2	OpGen_UNITIG_4639_287	LG8	46.3	2202706	LG2:4380599-6346548(+)	groupIV:5022056-6477417(-)
ASB_LG8	superscaffold_17_6	@unitig_3989|quiver_595	-1	6931	groupIV	LG2	OpGen_UNITIG_4639_288	-	-	290496	LG2:4121796-4274468(+)	groupIV:6487382-6667616(-)
ASB_LG8	superscaffold_17_6	@unitig_793|quiver_2295	-1	43999	groupIV	LG2	UNITIG_793_QUIVER_3309	-	-	22351
ASB_LG8	superscaffold_17_6	@unitig_3987|quiver_353	-1	1000	groupIV	LG2	OpGen_UNITIG_4639_289	LG8	60.9	876862	LG2:3170347-4049272(+)	groupIV:6710032-7428504(-)
ASB_LG8	superscaffold_17_6	@unitig_3986|quiver_527	-1	1000	groupIV	LG2	OpGen_UNITIG_4639_289	-	-	365771	LG2:2793759-3150642(+)	groupIV:7459348-7717090(-)
ASB_LG8	superscaffold_17_6	@unitig_3985|quiver_3249	-1	1000	-	LG2	-	-	-	14733
ASB_LG8	superscaffold_17_6	@unitig_3984|quiver_416	-1	4813	groupIV	LG2	OpGen_UNITIG_4639_289	-	-	666533	LG2:2098209-2755934(+)	groupIV:7920979-8003384(-)
ASB_LG8	superscaffold_17_6	@unitig_4481|quiver_831	-1	1650	groupIV	LG2	UNITIG_4481_QUIVER_1243	-	-	49156	LG2:2066359-2087803(+)
ASB_LG8	superscaffold_17_6	@unitig_3923|quiver_501	-1	1281	groupIV	LG2	OpGen_UNITIG_4639_290	-	-	447760	LG2:1990924-2062534(+)	groupIV:975124-1026756(-)
ASB_LG8	superscaffold_17_6	@unitig_352|quiver_1114	-1	4284	groupX	LG2	UNITIG_352_QUIVER_1371	-	-	33260
ASB_LG8	superscaffold_17_6	@unitig_3921|quiver_660	-1	28231	groupIV	LG2	OpGen_UNITIG_4639_291	-	-	214494	LG2:25788691-25935949(+)	groupIV:1246112-1328110(-)
ASB_LG8	superscaffold_17_6	@unitig_3919|quiver_386	-1	7983	groupIV	LG2	OpGen_UNITIG_4639_291	LG8	48.4	701801	LG2:25010878-25729699(+)	groupIV:1355987-1779078(-)
ASB_LG8	superscaffold_17_6	scaffold_88_189	1	12606	groupIV	LG2	OpGen_UNITIG_4639_292	LG8	49.2	590432	LG2:24424707-24982942(-)	groupIV:1795963-2247645(+)
ASB_LG8	superscaffold_17_6	scaffold_88_190	1	1000	groupIV	LG2	OpGen_UNITIG_4639_293	LG8	49.2	538454	LG2:23884447-24404363(-)	groupIV:2260237-2571734(+)
ASB_LG8	superscaffold_17_6	@unitig_1797|quiver_509	1	6738	groupIV	LG2	OpGen_UNITIG_4639_294	LG8	49.2	353968	LG2:23497250-23801411(-)	groupIV:2580337-2818036(+)
ASB_LG8	superscaffold_17_6	@unitig_4639|quiver_578	1	18772	groupIV	LG2	OpGen_UNITIG_4639_295	-	-	275952	LG2:23213303-23456557(-)	groupIV:2820121-2966793(+)
ASB_LG8	superscaffold_17_6	@unitig_1001|quiver_1215	1	1000	groupIV	LG2	UNITIG_1001_QUIVER_3069	-	-	34512
ASB_LG8	superscaffold_17_6	@unitig_4640|quiver_289	1	2065	groupIV	LG2	OpGen_UNITIG_4639_296	-	-	1165424	LG2:21911489-23171524(-)	groupIV:3011191-3823832(+)
ASB_LG8	superscaffold_17_6	scaffold_91_196	-1	1245	groupIV	LG2	OpGen_UNITIG_4639_297	-	-	509227	LG2:21219814-21872865(+)	groupIV:3861033-4170530(-)
ASB_LG8	superscaffold_17_6	scaffold_91_195	-1	1000	groupIV	LG2	OpGen_UNITIG_4639_298	-	-	596742	LG2:20345475-20411352(+)	groupIV:4172470-4344473(-)
ASB_LG8	superscaffold_17_6	@unitig_1755|quiver_1935	-1	1000	-	LG2	UNITIG_1755_QUIVER_1296	-	-	18352
ASB_LG8	superscaffold_17_6	@unitig_5105|quiver_766	1	1000	groupIV	LG2	OpGen_UNITIG_4639_299	-	-	109127	LG2:20201156-20210167(-)	groupIV:4836548-4844516(+)
ASB_LG8	superscaffold_17_6	@unitig_1760|quiver_1478	-1	2109	groupIV	LG2	UNITIG_1760_QUIVER_3574	-	-	27737
ASB_LG8	superscaffold_17_6	@unitig_5106|quiver_574	1	2996	groupIV	LG2	OpGen_UNITIG_4639_299	-	-	305238	LG2:19944546-19989113(-)	groupIV:4935595-5019057(+)
ASB_LG8	superscaffold_17_6	@unitig_1609|quiver_460	1	1085	groupIV	LG2	OpGen_UNITIG_4639_300	-	-	510320	LG2:19224865-19720546(-)	scaffold_560:3945-10995(+)
ASB_LG8	superscaffold_17_6	scaffold_65_138	1	4287	groupIV	LG2	OpGen_UNITIG_4639_301	LG1	7	191793	LG2:19089312-19184338(-)	groupIV:482724-520073(-)
ASB_LG8	superscaffold_17_6	scaffold_12_27	-1	1000	groupIV	LG2	-	-	-	22556
ASB_LG8	superscaffold_17_6	@unitig_4882|quiver_3204	1	1000	-	-	UNITIG_4882_QUIVER_2108	-	-	12540
ASB_LG8	superscaffold_17_6	@unitig_4883|quiver_3614	1	6148	-	LG2	UNITIG_4883_QUIVER_1706	-	-	14495
ASB_LG8	superscaffold_17_6	@unitig_5482|quiver_520	1	23970	groupIV	LG2	OpGen_UNITIG_4639_302	-	-	391495	LG2:18430063-18805050(-)	groupIV:314291-449810(-)
ASB_LG8	superscaffold_17_6	@unitig_5635|quiver_735	-1	0	groupIV	LG2	OpGen_UNITIG_4639_303	-	-	141188	LG2:18379446-18398270(+)	groupIV:4590902-4616428(-)
ASB_LG3	superscaffold_47	@unitig_4078|quiver_701	-1	5445	scaffold_101	LG9	OpGen_UNITIG_4077_183	LG3	45.1	181884	LG9:3066158-3074015(-)	scaffold_101:233297-323285(-)
ASB_LG3	superscaffold_47	@unitig_667|quiver_1254	1	27528	groupX	LG9	UNITIG_667_QUIVER_1585	-	-	29184		groupX:12469145-12475304(+)
ASB_LG3	superscaffold_47	@unitig_4110|quiver_780	-1	26265	scaffold_130	LG9	UNITIG_4110_QUIVER_3733	-	-	116920		scaffold_130:30422-81715(-)
ASB_LG3	superscaffold_47	@unitig_4105|quiver_653	1	69787	scaffold_101	LG9	UNITIG_4105_QUIVER_2875	-	-	214057	LG9:3175380-3238554(-)	scaffold_101:377567-384218(-)
ASB_LG3	superscaffold_47	@unitig_4106|quiver_770	1	28579	groupX	LG9	UNITIG_4106_QUIVER_2450	-	-	114086	LG9:2903600-2915698(-)	groupX:12446395-12460460(-)
ASB_LG3	superscaffold_47	@unitig_4108|quiver_382	1	10000	scaffold_58	LG9	UNITIG_4108_QUIVER_2016	LG3	52.3	750880	LG1A:1304706-1311219(+)	scaffold_58:35088-468758(-)
ASB_LG3	superscaffold_78	@unitig_4077|quiver_619	-1	7814	scaffold_58	LG1A	OpGen_UNITIG_4077_182	-	-	227085	UN:19993406-20002069(+)	scaffold_58:493405-602793(+)
ASB_LG3	superscaffold_78	@unitig_4090|quiver_1069	-1	10000	scaffold_58	LG1A	UNITIG_4090_QUIVER_747	-	-	30963
ASB_LG3	superscaffold_12_3	@unitig_4527|quiver_643	1	4998	groupX	LG9	OpGen_UNITIG_4077_181	-	-	201569	LG9:3533613-3551622(+)	groupX:12300582-12376872(-)
ASB_LG3	superscaffold_12_3	@unitig_4529|quiver_236	1	1000	groupX	LG9	OpGen_UNITIG_4077_180	-	-	2146335	LG9:5184492-6153236(+)	groupX:13295486-13613183(-)
ASB_LG3	superscaffold_12_3	@unitig_631|quiver_1158	1	33987	groupX	LG9	UNITIG_631_QUIVER_1825	-	-	35466
ASB_LG3	superscaffold_12_3	@unitig_4533|quiver_429	1	1000	groupX	LG9	OpGen_UNITIG_4077_179	-	-	613020	LG9:6261201-6845428(+)	groupX:13047868-13181953(-)
ASB_LG3	superscaffold_12_3	@unitig_427|quiver_1091	-1	7810	groupX	LG9	UNITIG_427_QUIVER_925	-	-	30041
ASB_LG3	superscaffold_12_3	@unitig_4534|quiver_669	1	7784	groupX	LG9	OpGen_UNITIG_4077_179	LG3	52.3	197778	LG9:6902670-7063685(+)	groupX:14028675-14107178(-)
ASB_LG3	superscaffold_12_3	@unitig_429|quiver_1518	1	14922	groupX	LG9	UNITIG_429_QUIVER_1315	-	-	28809
ASB_LG3	superscaffold_12_3	@unitig_4535|quiver_277	1	1000	groupX	LG9	OpGen_UNITIG_4077_178	LG12	130.1	1353266	LG9:7097611-8449954(+)	groupX:12529295-13045010(+)
ASB_LG3	superscaffold_12_3	@unitig_4537|quiver_2961	1	1000	groupXX	LG9	UNITIG_4537_QUIVER_2960	-	-	14818
ASB_LG3	superscaffold_12_3	@unitig_4538|quiver_375	1	1000	groupX	LG9	OpGen_UNITIG_4077_177	LG3	61	787038	LG9:8487691-9268657(+)	groupX:11200006-11263729(-)
ASB_LG3	superscaffold_12_3	@unitig_813|quiver_760	1	8786	groupX	LG9	UNITIG_813_QUIVER_3568	-	-	117471	LG9:9355362-9362249(+)	groupX:10621567-10674655(-)
ASB_LG3	superscaffold_12_3	scaffold_4_10	1	1347	groupX	LG9	OpGen_UNITIG_4077_176	LG3	50.9	243556	LG9:9420918-9604881(+)	groupX:10455941-10608604(-)
ASB_LG3	superscaffold_12_3	scaffold_4_11	1	5632	groupX	LG9	OpGen_UNITIG_4077_175	LG3	50.9	2056454	LG9:9635444-11680437(+)	groupX:9245416-10442506(-)
ASB_LG3	superscaffold_12_3	@unitig_467|quiver_1010	1	7135	groupX	LG9	UNITIG_467_QUIVER_1590	-	-	37434
ASB_LG3	superscaffold_12_3	@unitig_4251|quiver_274	1	10376	groupX	LG9	OpGen_UNITIG_4077_174	LG12	130.1	1367541	LG9:11743338-13167425(+)	groupX:8012741-8823749(-)
ASB_LG3	superscaffold_12_3	@unitig_4253|quiver_538	1	6869	groupX	LG9	OpGen_UNITIG_4077_173	LG12	132.3	376722	LG9:13169115-13525501(+)	groupX:7518109-7775721(+)
ASB_LG3	superscaffold_12_3	@unitig_4301|quiver_2763	1	3786	groupX	LG9	UNITIG_4301_QUIVER_3216	-	-	17633
ASB_LG3	superscaffold_12_3	@unitig_4303|quiver_271	1	2762	groupX	LG9	OpGen_UNITIG_5186_2565_448	-	-	1387681	LG9:13588274-14980876(+)	groupX:7802291-7989353(+)
ASB_LG3	superscaffold_12_3	@unitig_4304|quiver_336	1	9465	groupX	LG9	OpGen_UNITIG_5186_2565_449	LG12	130.1	968040	LG9:15016170-16011951(+)	groupX:5357235-6131189(+)
ASB_LG3	superscaffold_12_3	@unitig_669|quiver_442	1	2433	groupX	LG9	OpGen_UNITIG_5186_2565_450	LG12	133.8	546839	LG9:16087599-16579914(+)	groupX:6159471-6572757(+)
ASB_LG3	superscaffold_12_3	@unitig_1434|quiver_2396	1	3256	groupX	LG9	UNITIG_1434_QUIVER_1899	-	-	10635
ASB_LG3	superscaffold_12_3	@unitig_1417|quiver_390	-1	7452	groupX	LG9	OpGen_UNITIG_5186_2565_451	-	-	711214	LG9:16599773-17299922(-)	groupX:6604314-6997332(-)
ASB_LG3	superscaffold_12_3	@unitig_2678|quiver_2362	1	1000	groupX	LG9	UNITIG_2678_QUIVER_1187	-	-	23153	LG9:17344295-17352077(+)
ASB_LG3	superscaffold_12_3	@unitig_1454|quiver_399	-1	1790	groupX	LG9	OpGen_UNITIG_5186_2565_452	-	-	649034	LG9:17355784-18014992(-)	groupX:3877888-4387053(+)
ASB_LG3	superscaffold_12_3	@unitig_1726|quiver_579	-1	5579	groupX	LG9	OpGen_UNITIG_5186_2565_453	-	-	291993	LG9:18016158-18329173(-)	groupX:3180772-3293771(-)
ASB_LG3	superscaffold_12_3	@unitig_1739|quiver_2042	1	8737	groupX	LG9	UNITIG_1739_QUIVER_2306	-	-	20112
ASB_LG3	superscaffold_12_3	@unitig_4627|quiver_703	1	3908	groupX	LG9	OpGen_UNITIG_5186_2565_454	-	-	157732	LG9:18438737-18500159(+)	groupX:3303225-3410042(+)
ASB_LG3	superscaffold_12_3	@unitig_1597|quiver_441	1	4601	groupX	LG9	OpGen_UNITIG_5186_2565_455	-	-	578167	LG9:18513292-19058370(+)	groupX:3120567-3176933(-)
ASB_LG3	superscaffold_12_3	@unitig_4912|quiver_404	1	11023	groupX	LG9	OpGen_UNITIG_5186_2565_456	LG3	50.9	645110	LG9:19080208-19694808(+)	groupX:2594628-3104573(-)
ASB_LG3	superscaffold_12_3	@unitig_1378|quiver_1209	1	5980	-	LG9	UNITIG_1378_QUIVER_1226	-	-	34461
ASB_LG3	superscaffold_12_3	scaffold_15_33	-1	1000	groupX	LG9	-	LG16	7.4	121598	LG9:19794321-19802958(-)	groupX:1688861-1711380(-)
ASB_LG3	superscaffold_12_3	scaffold_27_59	-1	27948	groupX	LG9	OpGen_UNITIG_5186_2565_457	-	-	1274494	LG9:19890697-21303087(-)	groupX:1490496-1627081(+)
ASB_LG3	superscaffold_12_3	scaffold_50_107	-1	1000	groupX	LG9	OpGen_UNITIG_5186_2770_466	LG3	104.9	354267	LG9:21357212-21626520(-)	groupX:1271633-1457513(+)
ASB_LG3	superscaffold_12_3	scaffold_50_106	-1	100000	groupX	LG9	OpGen_UNITIG_5186_2770_465	LG3	104.9	722679	LG9:21673795-22357950(-)	groupX:1165815-1245658(+)
ASB_LG3	superscaffold_12_3	@unitig_1169|quiver_318	1	7410	scaffold_149	LG9	OpGen_UNITIG_5186_2770_464	-	-	1051727	UN:8651793-8733757(+)	scaffold_58:619102-683410(-)
ASB_LG3	superscaffold_12_3	@unitig_1244|quiver_362	1	1688	groupX	LG9	OpGen_UNITIG_5186_2770_463	LG3	129.2	836443	LG9:925958-1698277(+)	scaffold_208:42080-59166(-)
ASB_LG3	superscaffold_12_3	@unitig_1903|quiver_564	1	3540	groupX	LG9	OpGen_UNITIG_5186_2770_462	-	-	315002	LG9:1713949-1884499(+)	groupX:14981697-15073509(+)
ASB_LG3	superscaffold_12_3	@unitig_2024|quiver_638	1	4921	groupX	LG9	OpGen_UNITIG_5186_2770_461	-	-	223950	LG9:1937153-2118934(+)	groupX:15158285-15169934(+)
ASB_LG3	superscaffold_12_3	@unitig_2085|quiver_677	1	1475	groupX	UN	OpGen_UNITIG_5186_2770_460	-	-	185607	LG9:2350645-2376261(-)
ASB_LG3	superscaffold_12_3	@unitig_2016|quiver_848	-1	3838	groupVII	LG9	UNITIG_2016_QUIVER_3490	-	-	38515		groupX:15231543-15237797(+)
ASB_LG3	superscaffold_12_3	@unitig_5186|quiver_616	1	10000	groupVII	LG9	OpGen_UNITIG_5186_2770_459	-	-	233043	UN:46934609-46945328(+)
ASB_LG3	superscaffold_48	@unitig_2432|quiver_810	-1	5221	groupX	LG9	UNITIG_2432_QUIVER_1362	-	-	52514		groupX:15257549-15265103(-)
ASB_LG3	superscaffold_48	@unitig_3746|quiver_1524	-1	29013	groupX	LG9	UNITIG_3746_QUIVER_2355	-	-	12971	LG9:2434293-2440578(-)
ASB_LG3	superscaffold_48	@unitig_1659|quiver_488	1	0	groupX	UN	OpGen_UNITIG_5186_2770_458	LG3	132.4	478791	UN:2291542-2298726(-)	groupX:15411317-15495007(-)
ASB_LG17	superscaffold_13_1	@unitig_4590|quiver_566	1	10000	scaffold_56	UN	OpGen_UNITIG_4178_186	-	-	364010	UN:16701257-16707475(-)	scaffold_56:57931-182294(-)
ASB_LG17	superscaffold_20_2	@unitig_4171|quiver_690	1	17426	groupVIII	UN	OpGen_UNITIG_4178_187	-	-	189242	UN:92404758-92508828(-)	groupVIII:646361-742726(+)
ASB_LG17	superscaffold_20_2	@unitig_4173|quiver_748	1	22815	groupVIII	UN	OpGen_UNITIG_4178_188	-	-	125157		groupVIII:830866-838144(-)
ASB_LG17	superscaffold_20_2	@unitig_4175|quiver_553	1	7976	groupVIII	LG4	OpGen_UNITIG_4178_189	-	-	355024	LG4:27187255-27407498(-)	groupVIII:365341-552204(-)
ASB_LG17	superscaffold_20_2	@unitig_565|quiver_902	-1	52735	groupVIII	LG4	UNITIG_565_QUIVER_771	-	-	67071
ASB_LG17	superscaffold_20_2	@unitig_4177|quiver_823	1	52129	groupVIII	LG4	UNITIG_4177_QUIVER_3190	-	-	59080		groupVIII:273246-285234(-)
ASB_LG17	superscaffold_20_2	@unitig_4178|quiver_448	1	1000	scaffold_56	LG4	OpGen_UNITIG_4178_190	LG17	28.3	567369	LG4:25799456-26284131(-)	groupVIII:227607-242930(-)
ASB_LG17	superscaffold_20_2	@unitig_483|quiver_627	1	49928	scaffold_56	LG4	OpGen_UNITIG_4178_190	-	-	217944	LG4:25569084-25741060(-)	scaffold_56:374534-545339(-)
ASB_LG17	superscaffold_20_2	@unitig_5948|quiver_406	1	1478	groupVIII	LG4	OpGen_UNITIG_4178_191	-	-	735955	LG4:24723083-25356058(-)	groupVIII:1570082-1646353(-)
ASB_LG17	superscaffold_20_2	@unitig_5949|quiver_217	1	12281	groupVIII	LG4	OpGen_UNITIG_5883_512	-	-	3274510	LG4:21257203-24606298(-)	groupVIII:1416983-1441689(-)
ASB_LG17	superscaffold_20_2	@unitig_5864|quiver_3437	-1	1000	-	LG4	UNITIG_5864_QUIVER_2848	-	-	12661
ASB_LG17	superscaffold_20_2	@unitig_317|quiver_1270	-1	10664	groupVIII	LG4	UNITIG_317_QUIVER_3488	-	-	23209
ASB_LG17	superscaffold_20_2	@unitig_5951|quiver_228	1	1000	groupVIII	LG4	OpGen_UNITIG_5883_513	LG17	15.2	2495501	LG4:18778393-20905213(-)	groupVIII:16801483-17252565(-)
ASB_LG17	superscaffold_20_2	@unitig_3990|quiver_1167	-1	9501	groupIX	LG4	UNITIG_3990_QUIVER_3452	-	-	43083
ASB_LG17	superscaffold_20_2	@unitig_26|quiver_1050	-1	1000	groupVIII	LG4	UNITIG_26_QUIVER_1141	-	-	39271
ASB_LG17	superscaffold_20_2	@unitig_5879|quiver_332	1	1000	groupVIII	LG4	OpGen_UNITIG_5883_514	LG17	13.3	962264	LG4:17901987-18739080(-)	groupVIII:16148322-16784648(-)
ASB_LG17	superscaffold_20_2	@unitig_29|quiver_1198	-1	6106	groupVIII	LG4	UNITIG_29_QUIVER_1670	-	-	31145	LG4:17880977-17898037(+)	groupVIII:16125363-16141540(+)
ASB_LG17	superscaffold_20_2	@unitig_5881|quiver_308	1	1000	groupVIII	LG4	OpGen_UNITIG_5883_515	LG17	11.6	1055188	LG4:16812363-17844886(-)	groupVIII:15283578-16104853(-)
ASB_LG17	superscaffold_20_2	@unitig_3906|quiver_1197	1	1000	scaffold_295	LG4	UNITIG_3906_QUIVER_2509	-	-	33188
ASB_LG17	superscaffold_20_2	@unitig_5882|quiver_3129	1	7396	groupVIII	LG4	UNITIG_5882_QUIVER_2675	-	-	14217
ASB_LG17	superscaffold_20_2	@unitig_3908|quiver_2114	1	3372	groupVIII	LG4	UNITIG_3908_QUIVER_2647	-	-	20502
ASB_LG17	superscaffold_20_2	@unitig_5883|quiver_455	1	2591	groupVIII	LG4	OpGen_UNITIG_5883_515	LG17	28.3	539393	LG4:16259926-16754332(-)	groupVIII:14841166-15238106(-)
ASB_LG17	superscaffold_20_2	@unitig_5884|quiver_3103	1	1000	groupVIII	LG4	UNITIG_5884_QUIVER_2490	-	-	14744
ASB_LG17	superscaffold_20_2	scaffold_44_95	-1	8803	groupVIII	LG4	OpGen_UNITIG_5883_516	LG17	0	6812088	LG4:9297194-16237679(+)	groupVIII:10117150-13419390(+)
ASB_LG17	superscaffold_20_2	@unitig_5888|quiver_580	-1	12732	groupVIII	LG4	OpGen_UNITIG_278_1332_583	LG17	56.9	284350	LG4:8996019-9264757(+)	groupVIII:9484543-9647517(+)
ASB_LG17	superscaffold_20_2	@unitig_4885|quiver_517	-1	1088	groupVIII	LG4	OpGen_UNITIG_278_1332_584	-	-	386543	LG4:8654606-8971422(+)	groupVIII:9279247-9466358(+)
ASB_LG17	superscaffold_20_2	@unitig_658|quiver_1627	-1	2423	groupVIII	LG4	UNITIG_658_QUIVER_1126	-	-	15582
ASB_LG17	superscaffold_20_2	scaffold_23_50	1	8592	groupVIII	LG4	OpGen_UNITIG_278_985_591	LG17	63.2	2404340	LG4:6223153-8628175(-)	groupVIII:7540137-9274176(-)
ASB_LG17	superscaffold_20_2	@unitig_278|quiver_591	1	18276	groupVIII	LG4	OpGen_UNITIG_278_985_590	-	-	280902	LG4:5986856-6169995(-)	groupVIII:7362981-7508524(-)
ASB_LG17	superscaffold_20_2	@unitig_3964|quiver_409	-1	11706	groupVIII	LG4	OpGen_UNITIG_278_985_589	-	-	655363	LG4:5329722-5954836(+)	groupVIII:6887321-7313711(+)
ASB_LG17	superscaffold_20_2	@unitig_486|quiver_511	-1	1558	groupVIII	LG4	OpGen_UNITIG_278_985_588	LG17	69.4	393528	LG4:4907561-5269068(+)	groupVIII:6398415-6529377(-)
ASB_LG17	superscaffold_20_2	@unitig_5768|quiver_654	1	4360	groupVIII	LG4	OpGen_UNITIG_278_985_587	-	-	241468	LG4:4737970-4874985(-)	groupVIII:6560080-6637731(+)
ASB_LG17	superscaffold_20_2	@unitig_971|quiver_2067	-1	6978	groupVIII	LG4	UNITIG_971_QUIVER_3143	-	-	18727
ASB_LG17	superscaffold_20_2	@unitig_843|quiver_585	1	2021	groupVIII	LG4	OpGen_UNITIG_278_985_586	-	-	278975	LG4:4460882-4688899(-)	groupVIII:6643059-6764192(+)
ASB_LG17	superscaffold_20_2	@unitig_1733|quiver_499	-1	9378	groupVIII	LG4	OpGen_UNITIG_278_985_585	-	-	418852	LG4:3866952-4278772(-)	groupVIII:6043260-6334627(+)
ASB_LG17	superscaffold_20_2	@unitig_692|quiver_229	1	1000	groupVIII	LG4	OpGen_UNITIG_692_548	LG17	73	2331499	LG4:2633127-3821698(-)	groupVIII:3195948-3790622(+)
ASB_LG17	superscaffold_20_2	@unitig_2282|quiver_753	1	53417	groupVIII	LG4	UNITIG_2282_QUIVER_1927	-	-	93071	LG4:1318017-1405468(-)	groupVIII:4514714-4553125(-)
ASB_LG17	superscaffold_20_2	@unitig_1876|quiver_556	-1	3389	groupVIII	LG4	OpGen_UNITIG_1876_103	LG17	84.1	324152	LG4:906339-1270385(+)	groupVIII:4154212-4381422(+)
ASB_LG17	superscaffold_20_2	scaffold_13_29	-1	1000	groupVIII	LG4	OpGen_UNITIG_1876_102	-	-	468459	LG4:444379-864040(+)	groupVIII:3801892-4144080(+)
ASB_LG17	superscaffold_20_2	scaffold_13_28	-1	1000	groupVIII	LG4	OpGen_UNITIG_1876_101	-	-	549335	LG4:11648-243699(+)	groupVIII:1650219-1664072(-)
ASB_LG17	superscaffold_20_2	@unitig_2302|quiver_1409	-1	10990	groupVIII	UN	UNITIG_2302_QUIVER_1953	-	-	37305
ASB_LG17	superscaffold_20_2	scaffold_59_124	1	89739	groupVIII	UN	-	-	-	34834	UN:67729900-67738484(-)
ASB_LG17	superscaffold_20_2	@unitig_4062|quiver_896	1	0	groupVIII	UN	UNITIG_4062_QUIVER_3834	-	-	54280		groupVIII:1328398-1337351(+)
ASB_LG1	superscaffold_72	@unitig_2077|quiver_805	-1	81894	scaffold_108	UN	OpGen_UNITIG_4242_221	-	-	108932
ASB_LG1	superscaffold_72	scaffold_21_46	-1	1000	scaffold_69	UN	OpGen_UNITIG_4242_220	LG9	0	143327		scaffold_69:391839-428996(+)
ASB_LG1	superscaffold_72	scaffold_21_45	-1	10000	groupXVI	UN	OpGen_UNITIG_4242_219	LG9	0	74867
ASB_LG1	superscaffold_13_2	@unitig_4205|quiver_391	-1	7513	groupXVI	LG15	UNITIG_4205_QUIVER_2774	-	-	704267	LG15:2145210-2159609(-)	groupXVI:46108-360475(-)
ASB_LG1	superscaffold_13_2	@unitig_1867|quiver_873	-1	1401	groupXVI	LG15	UNITIG_1867_QUIVER_3534	-	-	58054	LG15:332081-339560(+)
ASB_LG1	superscaffold_13_2	@unitig_5574|quiver_613	1	29324	scaffold_69	LG15	OpGen_UNITIG_4242_218	-	-	235971	LG15:106673-325906(-)	scaffold_69:200988-360158(-)
ASB_LG1	superscaffold_13_2	scaffold_61_128	-1	9282	scaffold_69	LG15	-	-	-	123093	LG15:62464-88705(+)	scaffold_69:163192-182054(+)
ASB_LG1	superscaffold_13_2	@unitig_5100|quiver_3188	1	10929	scaffold_69	LG15	UNITIG_5100_QUIVER_1241	-	-	9009
ASB_LG1	superscaffold_13_2	scaffold_51_109	-1	10000	scaffold_69	UN	OpGen_UNITIG_4242_217	-	-	113737	LG15:10842-18587(+)	scaffold_69:129963-137161(+)
ASB_LG1	superscaffold_20_1	scaffold_51_108	-1	10000	groupXVI	UN	OpGen_UNITIG_4242_216	-	-	219487		groupXVI:15736267-15767911(-)
ASB_LG1	superscaffold_33	@unitig_4098|quiver_645	1	85663	groupXVI	UN	OpGen_UNITIG_4242_215	LG1	0	233082	UN:22346585-22354974(+)	groupXVI:15785311-15825304(-)
ASB_LG1	superscaffold_33	@unitig_4243|quiver_680	-1	14128	groupXVI	LG15	OpGen_UNITIG_4242_214	LG1	0	199661	LG15:21444048-21451025(-)	groupXVI:15961724-16031539(-)
ASB_LG1	superscaffold_33	@unitig_4242|quiver_443	-1	1103	groupXVI	LG15	OpGen_UNITIG_4242_213	LG1	3.8	601125	LG15:21553603-22194215(-)	groupXVI:17927886-18107627(+)
ASB_LG1	superscaffold_33	@unitig_851|quiver_1770	1	1000	groupXVI	LG15	UNITIG_851_QUIVER_2425	-	-	22402
ASB_LG1	superscaffold_33	@unitig_4825|quiver_392	-1	1000	groupXVI	LG15	OpGen_UNITIG_4242_212	LG1	7	698229	LG15:22277803-22914684(-)	groupXVI:17518945-17894997(+)
ASB_LG1	superscaffold_33	@unitig_1300|quiver_1014	-1	1000	groupXVI	LG15	UNITIG_1300_QUIVER_1309	-	-	46540
ASB_LG1	superscaffold_33	@unitig_4824|quiver_2096	-1	1000	groupXVI	LG15	UNITIG_4824_QUIVER_3023	-	-	18433
ASB_LG1	superscaffold_33	@unitig_4823|quiver_419	-1	2427	groupXVI	LG15	OpGen_UNITIG_4242_211	-	-	647165	LG15:24947603-25138092(+)	groupXVI:17244196-17480575(+)
ASB_LG1	superscaffold_33	@unitig_580|quiver_718	1	1036	scaffold_719	LG15	OpGen_UNITIG_4242_210	-	-	138768	LG15:24839147-24908985(-)
ASB_LG1	superscaffold_33	@unitig_582|quiver_2081	1	12303	groupII	LG15	UNITIG_582_QUIVER_1928	-	-	22834
ASB_LG1	superscaffold_33	@unitig_4978|quiver_302	1	9479	groupXVI	LG15	OpGen_UNITIG_4242_209	LG1	32.8	1077989	LG15:23658588-24784077(-)	groupXVI:16487640-16919394(-)
ASB_LG1	superscaffold_33	@unitig_4982|quiver_749	1	26129	groupXVI	LG15	UNITIG_4982_QUIVER_1481	-	-	124899	LG15:23628491-23637539(-)	groupXVI:17201737-17209256(+)
ASB_LG1	superscaffold_33	@unitig_4199|quiver_463	1	10000	scaffold_115	LG15	OpGen_UNITIG_4199_195	LG1	7	509713	LG15:23556383-23565239(-)	scaffold_115:66382-206870(-)
ASB_LG1	superscaffold_13_5	@unitig_4201|quiver_702	1	9558	scaffold_202	LG15	OpGen_UNITIG_4199_195	-	-	179073	LG15:20732310-20792444(-)
ASB_LG1	superscaffold_13_5	@unitig_585|quiver_1063	-1	1012	groupIV	LG15	UNITIG_585_QUIVER_704	-	-	30002
ASB_LG1	superscaffold_13_5	@unitig_4202|quiver_671	1	1000	scaffold_202	LG15	OpGen_UNITIG_4199_194	-	-	183962	LG15:20512028-20586202(-)	scaffold_202:3785-56181(-)
ASB_LG1	superscaffold_13_5	@unitig_4203|quiver_2979	1	1000	-	LG15	UNITIG_4203_QUIVER_2676	-	-	14141
ASB_LG1	superscaffold_13_5	@unitig_586|quiver_1021	1	1000	groupXIV	LG15	UNITIG_586_QUIVER_1075	-	-	49332
ASB_LG1	superscaffold_13_5	@unitig_4204|quiver_370	1	1000	scaffold_69	LG15	OpGen_UNITIG_4199_193	-	-	853603	LG15:20053275-20431823(-)	scaffold_69:10954-58117(+)
ASB_LG1	superscaffold_13_5	@unitig_1253|quiver_356	-1	11424	groupXVI	LG15	OpGen_UNITIG_4648_305	LG1	94.9	820952	LG15:882940-1071024(+)	groupXVI:1434694-1590179(-)
ASB_LG1	superscaffold_13_5	@unitig_2039|quiver_675	-1	4272	groupXVI	LG15	OpGen_UNITIG_4648_306	-	-	202003	LG15:1943630-1987218(-)	groupXVI:575242-654439(+)
ASB_LG1	superscaffold_13_5	@unitig_1262|quiver_349	-1	2569	groupXVI	LG15	OpGen_UNITIG_4648_307	LG1	79.9	884689	LG15:3971639-5081116(-)	groupXVI:4870865-5491167(-)
ASB_LG1	superscaffold_13_5	@unitig_2169|quiver_1590	1	1000	groupXVI	LG15	UNITIG_2169_QUIVER_1233	-	-	19847
ASB_LG1	superscaffold_13_5	@unitig_1205|quiver_324	1	1251	groupXVI	LG15	OpGen_UNITIG_4648_308	LG1	66.5	983046	LG15:5116498-5235907(+)	groupXVI:5508820-5616394(+)
ASB_LG1	superscaffold_13_5	@unitig_1282|quiver_1484	1	5013	groupXVI	LG15	UNITIG_1282_QUIVER_2196	-	-	26414
ASB_LG1	superscaffold_13_5	@unitig_4896|quiver_355	1	16822	groupXVI	LG15	OpGen_UNITIG_4648_309	LG1	59.4	869478	LG15:6308792-7202316(+)	groupXVI:14556563-14858075(-)
ASB_LG1	superscaffold_13_5	@unitig_1157|quiver_315	1	9376	groupXVI	LG15	OpGen_UNITIG_4648_310	-	-	966264	LG15:7262501-8224368(+)	groupXVI:14387762-14545610(-)
ASB_LG1	superscaffold_13_5	@unitig_4556|quiver_608	-1	6119	groupXVI	LG15	OpGen_UNITIG_4648_311	-	-	254540	LG15:8299449-8527759(-)	groupXVI:13553212-13745746(+)
ASB_LG1	superscaffold_13_5	@unitig_4554|quiver_2458	-1	2934	groupXVI	LG15	UNITIG_4554_QUIVER_1155	-	-	24045
ASB_LG1	superscaffold_13_5	@unitig_1142|quiver_2678	1	4881	groupXVI	LG15	UNITIG_1142_QUIVER_1890	-	-	18616
ASB_LG1	superscaffold_13_5	@unitig_1014|quiver_943	1	4078	groupXVI	LG15	UNITIG_1014_QUIVER_2070	-	-	43505
ASB_LG1	superscaffold_13_5	@unitig_4553|quiver_415	-1	11978	groupXVI	LG15	OpGen_UNITIG_4648_312	LG1	54	649165	LG15:8614048-9294450(-)	groupXVI:13081591-13541537(+)
ASB_LG1	superscaffold_13_5	@unitig_23|quiver_500	1	2983	groupXVI	LG15	OpGen_UNITIG_4648_313	-	-	406398	LG15:9358428-9732089(+)	groupXVI:12773696-13022238(-)
ASB_LG1	superscaffold_13_5	@unitig_942|quiver_264	1	1658	groupXVI	LG15	OpGen_UNITIG_4648_314	LG1	54	1433087	LG15:9758808-11048596(+)	groupXVI:11733912-12748448(-)
ASB_LG1	superscaffold_13_5	@unitig_4468|quiver_532	-1	50279	groupXVI	LG15	OpGen_UNITIG_4648_315	-	-	354867	LG15:15685549-15979612(+)	groupXVI:7810171-8099578(-)
ASB_LG1	superscaffold_13_5	@unitig_4466|quiver_934	-1	10616	groupXVI	LG15	UNITIG_4466_QUIVER_2993	-	-	41543
ASB_LG1	superscaffold_13_5	scaffold_77_164	1	74291	groupXVI	LG15	OpGen_UNITIG_4648_316	LG1	50.8	226701	LG15:15333428-15488780(-)	groupXVI:8124097-8242452(+)
ASB_LG1	superscaffold_13_5	@unitig_4648|quiver_326	1	1000	groupXVI	LG15	OpGen_UNITIG_4648_317	LG1	49.2	971827	LG15:14298151-15275463(-)	groupXVI:8384733-9231212(+)
ASB_LG1	superscaffold_13_5	@unitig_938|quiver_2288	-1	1000	-	LG15	UNITIG_938_QUIVER_1895	-	-	11601
ASB_LG1	superscaffold_13_5	scaffold_46_98	1	2228	groupXVI	LG15	OpGen_UNITIG_4598_270	LG1	236.7	473189	LG15:13802028-14273096(-)	groupXVI:9235873-9595263(+)
ASB_LG1	superscaffold_13_5	scaffold_65_137	-1	1000	groupXVI	LG15	OpGen_UNITIG_1404_26	LG1	7	640487	LG15:13207465-13782248(+)	groupXVI:9603597-10061077(-)
ASB_LG1	superscaffold_13_5	@unitig_1404|quiver_374	-1	1453	groupXVI	LG15	OpGen_UNITIG_1404_27	LG1	45.4	715038	LG15:12440979-13172852(+)	groupXVI:10072189-10639694(-)
ASB_LG1	superscaffold_13_5	@unitig_4615|quiver_253	-1	3319	groupXVI	LG15	OpGen_UNITIG_4628_283	LG1	59.4	1696925	LG15:11062368-12430188(+)	groupXVI:10642700-11725280(-)
ASB_LG1	superscaffold_13_5	@unitig_1718|quiver_1120	1	7713	groupXVI	LG15	UNITIG_1718_QUIVER_3723	-	-	30526
ASB_LG1	superscaffold_13_5	@unitig_4614|quiver_493	-1	1101	groupXVI	LG15	OpGen_UNITIG_4628_282	-	-	448386	LG15:16650903-17059128(-)	groupXVI:7025491-7379074(+)
ASB_LG1	superscaffold_13_5	@unitig_4628|quiver_222	1	6273	groupXVI	LG15	OpGen_UNITIG_4628_281	LG1	24.9	2881719	LG15:17070839-19373986(+)	groupXVI:2321732-3696740(+)
ASB_LG1	superscaffold_13_5	@unitig_393|quiver_1092	1	1000	-	LG15	UNITIG_393_QUIVER_2588	-	-	28160
ASB_LG1	superscaffold_13_5	@unitig_4630|quiver_662	1	10000	groupXVI	LG15	OpGen_UNITIG_4628_280	-	-	199268	LG15:2951640-2985045(-)	groupXVI:1836096-1898649(+)
ASB_LG1	superscaffold_13_6	@unitig_4207|quiver_682	1	10000	groupXVI	LG15	OpGen_UNITIG_4209_197	-	-	202996	LG15:20955112-20961729(+)	groupXVI:428330-438308(+)
ASB_LG1	superscaffold_13_4	@unitig_4209|quiver_327	1	39351	groupXVI	LG15	OpGen_UNITIG_4209_197	-	-	940739	LG15:3129956-3911932(-)	groupXVI:5868050-6545482(+)
ASB_LG1	superscaffold_13_4	scaffold_80_172	-1	6684	groupXVI	LG15	OpGen_UNITIG_4209_196	-	-	263196	LG15:2390699-2631471(-)	groupXVI:2086099-2288508(+)
ASB_LG1	superscaffold_13_4	@unitig_783|quiver_1772	1	1199	groupXVI	LG15	UNITIG_783_QUIVER_1408	-	-	26824	LG15:2637258-2645952(+)
ASB_LG1	superscaffold_13_4	scaffold_80_171	-1	0	groupXVI	LG15	-	-	-	203962	LG15:2672106-2757584(-)	groupXVI:1923061-2066993(+)
ASB_LG21	superscaffold_74	@unitig_4899|quiver_563	-1	12158	groupI	UN	OpGen_UNITIG_5388_467	-	-	361346	UN:72802272-72809327(+)	groupI:381185-539876(+)
ASB_LG21	superscaffold_74	@unitig_4898|quiver_597	-1	10000	groupI	UN	OpGen_UNITIG_5388_468	-	-	260805		groupI:356964-364764(+)
ASB_LG21	superscaffold_15	@unitig_5388|quiver_555	1	27073	groupI	LG13	OpGen_UNITIG_5388_469	-	-	343483	UN:64789105-64798061(-)	groupI:81849-217740(+)
ASB_LG21	superscaffold_15	@unitig_2359|quiver_808	-1	3571	groupI	LG13	UNITIG_2359_QUIVER_953	LG21	0	62184	LG13:1298483-1339849(+)	groupI:572958-599994(+)
ASB_LG21	superscaffold_15	@unitig_1720|quiver_508	1	7298	groupI	LG13	OpGen_UNITIG_5388_470	LG21	3.2	405297	LG13:1044649-1053758(+)	groupI:18256025-18274577(+)
ASB_LG21	superscaffold_15	@unitig_1438|quiver_414	-1	1000	groupI	LG13	OpGen_UNITIG_5388_471	-	-	675383	UN:82009885-82021173(-)	groupI:17494670-18142143(+)
ASB_LG21	superscaffold_15	scaffold_60_126	1	2302	groupI	LG13	-	LG21	15	153703	LG13:7495381-7540105(+)	groupI:17422146-17432648(+)
ASB_LG21	superscaffold_15	scaffold_68_143	1	9392	groupI	LG13	OpGen_UNITIG_5388_472	-	-	150900	LG13:7564461-7656725(+)	groupI:1916280-1992824(+)
ASB_LG21	superscaffold_15	@unitig_5253|quiver_729	1	1000	groupI	LG13	UNITIG_5253_QUIVER_1586	-	-	125419	LG13:7709395-7738749(+)	groupI:2011219-2072240(+)
ASB_LG21	superscaffold_15	@unitig_2030|quiver_1366	1	4942	groupI	LG13	UNITIG_2030_QUIVER_1425	-	-	17908
ASB_LG21	superscaffold_15	@unitig_1792|quiver_521	1	4715	groupI	LG13	OpGen_UNITIG_5388_473	-	-	379941	LG13:7827933-8178854(+)	groupI:2093099-2320511(+)
ASB_LG21	superscaffold_15	@unitig_1186|quiver_572	-1	18986	groupI	LG13	OpGen_UNITIG_5388_474	-	-	318928	LG13:8253226-8449415(-)	groupI:2381008-2511775(-)
ASB_LG21	superscaffold_15	@unitig_1531|quiver_1482	1	1000	groupI	LG13	UNITIG_1531_QUIVER_1185	-	-	29945		groupI:2515074-2521327(+)
ASB_LG21	superscaffold_15	@unitig_3873|quiver_2985	-1	1000	-	LG13	UNITIG_3873_QUIVER_1731	-	-	13644
ASB_LG21	superscaffold_15	@unitig_3872|quiver_594	-1	14426	groupI	UN	OpGen_UNITIG_5388_474	-	-	237265		groupI:2540323-2556734(-)
ASB_LG21	superscaffold_15	@unitig_4349|quiver_275	1	5095	groupI	LG13	OpGen_UNITIG_5388_475	-	-	1304878	LG13:8559895-9822820(+)	groupI:2628496-3685766(+)
ASB_LG21	superscaffold_15	@unitig_4351|quiver_533	1	4892	groupI	LG13	OpGen_UNITIG_5388_476	-	-	352771	LG13:9850052-10172486(+)	groupI:3703961-3957855(+)
ASB_LG21	superscaffold_15	@unitig_1583|quiver_3070	1	2632	groupXVIII	LG13	UNITIG_1583_QUIVER_2169	-	-	13854
ASB_LG21	superscaffold_15	@unitig_649|quiver_569	-1	1000	groupI	LG13	OpGen_UNITIG_5388_477	-	-	284683	LG13:10225874-10461465(-)	groupI:3968607-4176296(-)
ASB_LG21	superscaffold_15	@unitig_5110|quiver_422	-1	6651	groupI	LG13	OpGen_UNITIG_5388_478	-	-	607215	LG13:10492300-11083401(-)	groupI:4178795-4648571(-)
ASB_LG21	superscaffold_15	@unitig_1384|quiver_1036	1	1000	groupI	LG13	UNITIG_1384_QUIVER_3567	-	-	34822	LG13:11086239-11093325(+)
ASB_LG21	superscaffold_15	@unitig_5108|quiver_793	-1	1000	groupI	LG13	UNITIG_5108_QUIVER_1354	-	-	67186	LG13:11130242-11170225(-)	groupI:4685343-4715292(-)
ASB_LG21	superscaffold_15	@unitig_1110|quiver_292	-1	1979	groupI	LG13	OpGen_UNITIG_5388_479	LG21	23.7	1144198	LG13:11182458-12366044(-)	groupI:4716277-5565303(-)
ASB_LG21	superscaffold_15	@unitig_1778|quiver_2845	1	1105	groupI	LG13	UNITIG_1778_QUIVER_2234	-	-	11970
ASB_LG21	superscaffold_15	@unitig_4930|quiver_477	-1	1853	groupI	LG13	OpGen_UNITIG_5388_480	-	-	476969	LG13:12378107-12867435(-)	groupI:5575394-5900746(-)
ASB_LG21	superscaffold_15	@unitig_1637|quiver_3068	-1	1000	-	LG13	UNITIG_1637_QUIVER_701	-	-	21073
ASB_LG21	superscaffold_15	@unitig_1636|quiver_1054	1	13619	groupI	LG13	UNITIG_1636_QUIVER_3649	-	-	36732		groupI:5916964-5927613(+)
ASB_LG21	superscaffold_15	@unitig_3856|quiver_817	1	3997	groupI	LG13	UNITIG_3856_QUIVER_1212	-	-	53426	LG13:12921259-12934109(+)	groupI:5948907-5969159(+)
ASB_LG21	superscaffold_15	@unitig_1139|quiver_316	1	1000	groupI	LG13	OpGen_UNITIG_5388_481	-	-	1012973	LG13:12945633-13920905(+)	groupI:5973151-6731099(+)
ASB_LG21	superscaffold_15	@unitig_1817|quiver_524	1	1261	groupI	LG13	OpGen_UNITIG_5388_482	LG21	23.7	350016	LG13:14025939-14358468(+)	groupI:6741770-6991570(+)
ASB_LG21	superscaffold_15	@unitig_1344|quiver_368	1	1601	groupI	LG13	OpGen_UNITIG_5388_483	-	-	762761	LG13:14372460-15213120(+)	groupI:7712170-7797841(-)
ASB_LG21	superscaffold_15	@unitig_1749|quiver_503	-1	1000	groupI	LG13	OpGen_UNITIG_4608_272	LG21	31.7	401824	LG13:15233747-15597634(-)	groupI:7443046-7704509(+)
ASB_LG21	superscaffold_15	@unitig_1114|quiver_301	1	1607	groupI	LG13	OpGen_UNITIG_4608_273	LG21	30.8	1066117	LG13:15611933-16695368(+)	groupI:8180042-8649927(+)
ASB_LG21	superscaffold_15	@unitig_3963|quiver_465	1	1867	groupI	LG13	OpGen_UNITIG_4608_274	-	-	484698	LG13:16718731-17194289(+)	groupI:8660457-9058015(+)
ASB_LG21	superscaffold_15	@unitig_1692|quiver_1096	1	1000	groupXVI	LG13	UNITIG_1692_QUIVER_1178	-	-	18036
ASB_LG21	superscaffold_15	@unitig_4607|quiver_427	1	4813	groupI	LG13	OpGen_UNITIG_4608_275	-	-	600700	LG13:17238314-17840054(+)	groupI:9081388-9538413(+)
ASB_LG21	superscaffold_15	@unitig_1498|quiver_1282	-1	2911	groupI	LG13	UNITIG_1498_QUIVER_3563	-	-	21863
ASB_LG21	superscaffold_15	@unitig_4608|quiver_425	1	1869	groupI	LG13	OpGen_UNITIG_4608_276	-	-	643009	LG13:17878799-18438027(+)	groupI:9551499-10002576(+)
ASB_LG21	superscaffold_15	@unitig_4609|quiver_319	1	10000	groupI	LG13	OpGen_UNITIG_4608_277	LG21	39.8	1063817	LG13:18506639-19395568(+)	groupI:10616411-10631075(-)
ASB_LG21	superscaffold_1	@unitig_4471|quiver_420	1	1518	groupI	LG13	OpGen_UNITIG_4471_259	-	-	663809	LG13:19435147-19880781(+)	groupI:10769259-11083854(+)
ASB_LG21	superscaffold_1	@unitig_5938|quiver_351	1	6384	groupI	LG13	OpGen_UNITIG_5938_521	LG21	43.6	876533	LG13:19988750-20762319(+)	groupI:11093266-11775168(+)
ASB_LG21	superscaffold_1	@unitig_5719|quiver_529	1	2284	groupI	LG13	OpGen_UNITIG_5938_522	-	-	346635	LG13:20774956-21093380(+)	groupI:11788248-12032225(+)
ASB_LG21	superscaffold_1	@unitig_885|quiver_1556	-1	1000	groupI	LG13	UNITIG_885_QUIVER_3076	-	-	30550	LG13:21101251-21107991(-)	groupI:12051836-12059172(-)
ASB_LG21	superscaffold_1	@unitig_5720|quiver_230	1	2055	groupI	LG13	OpGen_UNITIG_5938_522	LG21	43.6	2386660	LG13:22019578-23712648(+)	groupI:12616636-14029708(+)
ASB_LG21	superscaffold_1	@unitig_410|quiver_1583	-1	1000	groupI	LG13	UNITIG_410_QUIVER_936	-	-	24936
ASB_LG21	superscaffold_1	@unitig_5722|quiver_220	1	6810	groupI	LG13	OpGen_UNITIG_5938_523	LG21	39.8	2983159	LG13:23731296-24827813(+)	groupI:14044358-15516270(+)
ASB_LG21	superscaffold_1	@unitig_4961|quiver_423	1	5325	groupI	LG13	OpGen_UNITIG_5938_524	LG21	39.8	659111	LG13:27229938-27272529(+)	groupI:17362385-17377497(-)
ASB_LG21	superscaffold_1	@unitig_12|quiver_235	-1	23304	groupI	LG13	OpGen_UNITIG_5938_525	LG21	49.3	2227901	LG13:5425399-7473195(+)	scaffold_165:12877-160416(+)
ASB_LG21	superscaffold_1	@unitig_370|quiver_539	-1	41018	groupI	LG13	OpGen_UNITIG_370_631	-	-	349209	LG13:5066856-5352735(+)	groupI:893006-1011141(-)
ASB_LG21	superscaffold_1	scaffold_28_60	-1	0	groupI	LG13	OpGen_SCAFFOLD_28_3	LG21	39.8	3713158	LG13:1842759-1973866(-)	groupI:800600-812100(-)
ASB_LG5	superscaffold_24	scaffold_57_120	1	1000	groupIX	UN	OpGen_UNITIG_1405_32	-	-	472330	UN:86139394-86146130(-)	groupIX:19919572-20109596(-)
ASB_LG5	superscaffold_24	scaffold_57_121	1	6185	groupIX	UN	OpGen_UNITIG_1405_31	-	-	109655	UN:34653392-34701601(+)	groupIX:18704968-18722282(+)
ASB_LG5	superscaffold_24	@unitig_1405|quiver_543	-1	10000	groupIX	UN	OpGen_UNITIG_1405_30	-	-	366530	UN:66840352-66848727(-)	scaffold_171:141910-153358(+)
ASB_LG5	superscaffold_18_2	@unitig_5492|quiver_730	-1	12205	groupIX	UN	OpGen_UNITIG_1405_28	-	-	140762	UN:24009902-24140042(-)	groupIX:18388196-18421582(+)
ASB_LG5	superscaffold_18_2	@unitig_2094|quiver_650	1	1000	groupIX	UN	OpGen_UNITIG_1405_29	-	-	186912	UN:24234515-24295582(-)	groupIX:18314877-18346148(-)
ASB_LG5	superscaffold_18_2	@unitig_5496|quiver_659	-1	1000	groupIX	UN	UNITIG_5496_QUIVER_1650	-	-	212466	UN:24173762-24223898(-)	groupIX:18255547-18307341(-)
ASB_LG5	superscaffold_18_2	scaffold_63_133	-1	10619	groupIX	LG7	OpGen_UNITIG_1368_1004_24	LG6	6.4	215209	LG7:2383331-2503727(+)	groupIX:19032270-19072497(-)
ASB_LG5	superscaffold_18_2	scaffold_63_132	-1	32704	groupIX	LG7	OpGen_UNITIG_1368_1004_23	LG6	6.4	307465	LG7:1506020-1601763(-)	groupIX:19227705-19344835(-)
ASB_LG5	superscaffold_18_2	scaffold_14_32	1	4406	groupIX	LG7	OpGen_UNITIG_1368_1004_22	LG14	21.7	174952	LG7:1676543-1797635(+)	groupIX:19564463-19605212(-)
ASB_LG5	superscaffold_18_2	@unitig_984|quiver_278	-1	1724	groupIX	LG7	OpGen_UNITIG_1368_1004_21	LG5	22.3	1291552	LG7:27715973-28466876(+)	groupIX:19506694-19558369(+)
ASB_LG5	superscaffold_18_2	@unitig_1451|quiver_393	1	4678	groupIX	LG7	OpGen_UNITIG_1368_1004_20	LG5	32.8	658136	LG7:27007847-27702449(-)	scaffold_244:1007-98947(+)
ASB_LG5	superscaffold_18_2	@unitig_1212|quiver_331	1	1362	groupIX	LG7	OpGen_UNITIG_1368_1004_19	-	-	895836	LG7:26195227-26997774(-)	groupIX:18032729-18209112(-)
ASB_LG5	superscaffold_18_2	scaffold_19_41	-1	33515	groupIX	LG7	SCAFFOLD_19_3370	-	-	112149	LG7:26109901-26127743(+)
ASB_LG5	superscaffold_18_2	@unitig_4625|quiver_575	1	7590	groupIX	LG7	OpGen_UNITIG_1368_1004_18	LG5	41	304857	LG7:25814927-26052645(-)	groupIX:17931576-17993607(-)
ASB_LG5	superscaffold_18_2	@unitig_1084|quiver_1378	1	1360	groupV	LG7	UNITIG_1084_QUIVER_1705	-	-	27406
ASB_LG5	superscaffold_18_2	@unitig_3841|quiver_598	-1	10619	groupIX	LG7	OpGen_UNITIG_1368_1004_17	-	-	279002	LG7:25495472-25758580(+)	groupIX:4430684-4563821(-)
ASB_LG5	superscaffold_18_2	@unitig_4424|quiver_510	-1	10000	groupIX	LG7	OpGen_UNITIG_1368_1004_16	LG5	50.2	414131	LG7:25082636-25398122(+)	groupIX:4593124-4883697(-)
ASB_LG5	superscaffold_18_1	@unitig_294|quiver_241	-1	37308	groupIX	LG7	OpGen_UNITIG_1368_1004_15	LG5	50.2	1923499	LG7:21530946-22418497(-)	groupIX:5877428-7327607(+)
ASB_LG5	superscaffold_18_1	@unitig_4656|quiver_782	-1	10438	groupIX	LG7	OpGen_UNITIG_1368_1004_14	-	-	89331	LG7:23555685-23562322(-)	groupIX:5810330-5841006(+)
ASB_LG5	superscaffold_18_1	@unitig_1314|quiver_1025	-1	14661	groupIX	LG7	UNITIG_1314_QUIVER_853	-	-	33533
ASB_LG5	superscaffold_18_1	@unitig_4653|quiver_894	-1	4232	groupIX	LG7	UNITIG_4653_QUIVER_3137	-	-	42100
ASB_LG5	superscaffold_18_1	@unitig_1002|quiver_1766	-1	3790	groupVIII	LG7	UNITIG_1002_QUIVER_3623	-	-	26834
ASB_LG5	superscaffold_18_1	@unitig_4652|quiver_387	-1	1000	groupIX	LG7	OpGen_UNITIG_1368_1004_13	LG5	50.2	736878	LG7:23690011-24390025(-)	groupIX:5312340-5767116(+)
ASB_LG5	superscaffold_18_1	@unitig_1368|quiver_401	-1	11942	groupIX	LG7	OpGen_UNITIG_1368_140_25	-	-	680554	LG7:24467146-25035068(-)	groupIX:4885591-5307953(+)
ASB_LG5	superscaffold_18_1	@unitig_1385|quiver_1340	-1	1000	groupIX	LG7	UNITIG_1385_QUIVER_3603	-	-	30912
ASB_LG5	superscaffold_18_1	@unitig_1215|quiver_337	1	51577	groupIX	LG7	OpGen_UNITIG_1215_998_581	-	-	900273	LG7:17425-1054661(-)	groupIX:3175086-3181518(-)
ASB_LG5	superscaffold_18_1	scaffold_33_71	1	100000	groupIX	LG7	OpGen_UNITIG_1215_998_580	-	-	307778	LG7:3189688-3254055(-)	groupIX:4049570-4128558(-)
ASB_LG5	superscaffold_18_1	@unitig_5049|quiver_514	1	1977	groupIX	LG7	OpGen_UNITIG_1215_998_579	LG5	80	371157	LG7:21197631-21491596(-)	groupIX:7347627-7544529(+)
ASB_LG5	superscaffold_18_1	@unitig_1322|quiver_1430	-1	1000	-	LG7	UNITIG_1322_QUIVER_3018	-	-	15117
ASB_LG5	superscaffold_18_1	@unitig_1312|quiver_395	-1	1173	groupIX	LG7	OpGen_UNITIG_1215_998_578	LG5	50.2	710079	LG7:20414538-21104554(+)	groupIX:7568503-8129323(-)
ASB_LG5	superscaffold_18_1	@unitig_4126|quiver_219	-1	16638	groupIX	LG7	OpGen_UNITIG_1215_998_577	LG5	43.1	3206086	LG7:17097897-20410101(+)	groupIX:8142787-9817683(-)
ASB_LG5	superscaffold_18_1	@unitig_4121|quiver_348	-1	1000	groupIX	LG7	OpGen_UNITIG_1215_998_576	LG5	48.6	923255	LG7:16227017-17083131(+)	groupIX:67688-536841(-)
ASB_LG5	superscaffold_18_1	@unitig_5718|quiver_224	-1	62236	groupIX	LG7	OpGen_UNITIG_5718_501	LG5	47.9	2820012	LG7:13378551-16183894(+)	groupIX:554785-918037(-)
ASB_LG5	superscaffold_18_1	@unitig_5716|quiver_305	-1	1000	groupIX	LG7	OpGen_UNITIG_5718_500	LG5	56.2	1073870	LG7:12236328-13297623(+)	groupIX:10634328-10690403(+)
ASB_LG5	superscaffold_18_1	@unitig_110|quiver_1952	-1	13822	groupIX	LG7	UNITIG_110_QUIVER_2445	-	-	28268
ASB_LG5	superscaffold_18_1	@unitig_5714|quiver_801	-1	13515	groupIX	LG7	UNITIG_5714_QUIVER_754	-	-	70294		groupIX:13472167-13481351(-)
ASB_LG5	superscaffold_18_1	@unitig_107|quiver_1552	1	17478	groupIX	LG7	UNITIG_107_QUIVER_965	-	-	35316		groupIX:13487083-13493327(+)
ASB_LG5	superscaffold_18_1	scaffold_93_201	1	42756	groupIX	LG7	OpGen_UNITIG_5718_498	LG5	56.7	1671707	LG7:11551783-12123789(-)	groupIX:13513038-14816358(+)
ASB_LG5	superscaffold_18_1	@unitig_5707|quiver_234	-1	28470	groupIX	LG7	OpGen_UNITIG_5706_493	LG5	61.5	2144669	LG7:8275242-10378826(+)	groupIX:15349743-16116814(+)
ASB_LG5	superscaffold_18_1	@unitig_5706|quiver_453	-1	16191	groupIX	LG7	OpGen_UNITIG_5706_493	LG5	75.3	538215	LG7:7761051-8219385(+)	groupIX:11225022-11540053(-)
ASB_LG5	superscaffold_18_1	@unitig_5704|quiver_1064	-1	11580	groupIX	LG7	UNITIG_5704_QUIVER_999	-	-	41206
ASB_LG5	superscaffold_18_1	@unitig_5464|quiver_377	-1	36855	groupIX	LG7	OpGen_UNITIG_5706_494	LG5	61.5	758680	LG7:6891207-7566836(+)	groupIX:11599667-12145587(-)
ASB_LG5	superscaffold_18_1	@unitig_4521|quiver_466	-1	1309	groupIX	LG7	OpGen_UNITIG_5706_495	LG5	75.9	507546	LG7:6420852-6821142(+)	groupIX:12180740-12475586(-)
ASB_LG5	superscaffold_18_1	@unitig_1021|quiver_1079	1	1000	groupIX	LG7	UNITIG_1021_QUIVER_1160	-	-	38932		groupIX:12494528-12506066(+)
ASB_LG5	superscaffold_18_1	scaffold_79_170	-1	9204	groupIX	LG7	OpGen_UNITIG_5706_496	LG5	43.1	641210	LG7:5698197-6363677(+)	groupIX:12507050-12680795(-)
ASB_LG5	superscaffold_18_1	scaffold_79_169	-1	1000	groupIX	LG7	OpGen_UNITIG_5706_497	LG5	43.1	1192578	LG7:4383240-5584204(+)	groupIX:9903805-10322658(+)
ASB_LG5	superscaffold_18_1	@unitig_239|quiver_1528	-1	1000	groupIX	LG7	UNITIG_239_QUIVER_2434	-	-	25816
ASB_LG5	superscaffold_18_1	scaffold_79_168	-1	22842	groupIX	LG7	-	LG5	43.1	179232	LG7:4175247-4339131(+)	groupIX:2631672-2764014(-)
ASB_LG5	superscaffold_18_1	@unitig_4513|quiver_372	-1	0	groupIX	LG7	UNITIG_4513_QUIVER_763	-	-	794921	LG7:3360638-4069634(+)	groupIX:2797652-3013841(-)
ASB_LG10	superscaffold_71	@unitig_2011|quiver_630	-1	50197	groupXIX	UN	OpGen_UNITIG_4911_1110_629	-	-	231124	UN:33434773-33441566(+)	groupXIX:8747142-8759759(+)
ASB_LG10	superscaffold_71	scaffold_9_21	-1	1000	groupXIX	UN	SCAFFOLD_9_3374	LG10	0	40683		groupXIX:8844324-8851371(-)
ASB_LG10	superscaffold_71	scaffold_9_20	-1	10000	groupXIX	UN	SCAFFOLD_9_3373	LG10	0	166527	UN:85964129-85971597(-)	groupXIX:8885228-8952499(-)
ASB_LG10	superscaffold_25	scaffold_32_69	-1	1000	groupXIX	LG6	OpGen_UNITIG_4911_1110_628	-	-	717779	UN:24377589-24386347(-)	groupXIX:8964931-8995488(+)
ASB_LG10	superscaffold_25	scaffold_32_68	-1	2227	groupXIX	LG6	OpGen_UNITIG_4911_1110_627	-	-	385097	LG6:22379083-22387590(-)	groupXIX:9272534-9409814(-)
ASB_LG10	superscaffold_25	@unitig_4959|quiver_582	-1	13463	groupXIX	LG6	OpGen_UNITIG_4911_1110_626	-	-	273245	LG6:497789-527449(+)	groupXIX:9449050-9539298(-)
ASB_LG10	superscaffold_25	scaffold_2_5	1	1000	groupXIX	LG6	OpGen_UNITIG_4911_1110_625	-	-	556139	LG6:8857-447894(-)	groupXIX:9128690-9220270(-)
ASB_LG10	superscaffold_25	scaffold_2_6	1	1742	groupXIX	LG6	OpGen_UNITIG_4911_1110_624	-	-	471906	UN:18157220-18164248(-)	groupXIX:9991189-10148948(+)
ASB_LG10	superscaffold_25	scaffold_2_7	1	6126	groupXIX	LG6	OpGen_UNITIG_4911_1110_623	-	-	608256	LG6:20440858-21161346(-)	groupXIX:10188433-10628117(+)
ASB_LG10	superscaffold_25	@unitig_98|quiver_417	1	2550	groupXIX	LG6	OpGen_UNITIG_4911_1110_622	LG10	24.5	631163	LG6:19732805-20427258(-)	groupXIX:10636455-11091613(+)
ASB_LG10	superscaffold_25	@unitig_1203|quiver_2158	-1	1000	groupXIX	LG6	UNITIG_1203_QUIVER_3160	-	-	25847	LG6:19703324-19712665(+)
ASB_LG10	superscaffold_25	@unitig_3905|quiver_518	1	5851	groupXIX	LG6	OpGen_UNITIG_4911_1110_621	LG1	189.1	366675	LG6:19328711-19673942(-)	groupXIX:7719128-7926796(+)
ASB_LG10	superscaffold_25	@unitig_1511|quiver_430	-1	1000	groupXIX	LG6	OpGen_UNITIG_4911_1110_620	-	-	557997	LG6:18746569-19253655(+)	groupXIX:7941953-8284493(-)
ASB_LG10	superscaffold_25	scaffold_66_140	1	1000	groupXIX	LG6	OpGen_UNITIG_4911_1110_619	-	-	2574422	LG6:16004154-17054819(-)	groupXIX:8288233-8674745(+)
ASB_LG10	superscaffold_25	@unitig_217|quiver_1199	1	15371	groupI	LG6	UNITIG_217_QUIVER_2182	-	-	30744
ASB_LG10	superscaffold_25	@unitig_5748|quiver_946	1	2355	groupXIX	LG6	UNITIG_5748_QUIVER_3211	-	-	48452		groupXIX:5311327-5320472(+)
ASB_LG10	superscaffold_25	@unitig_136|quiver_255	-1	14869	groupXIX	LG6	OpGen_UNITIG_4911_1110_618	-	-	1509068	LG6:14378949-15910851(+)	groupXIX:5323151-6266054(-)
ASB_LG10	superscaffold_25	@unitig_213|quiver_1173	1	3089	groupXIX	LG6	UNITIG_213_QUIVER_1558	-	-	33175
ASB_LG10	superscaffold_25	@unitig_5770|quiver_266	1	24294	groupXIX	LG6	OpGen_UNITIG_5770_505	-	-	1380845	LG6:12930905-14348398(-)	groupXIX:7129324-7718106(-)
ASB_LG10	superscaffold_25	scaffold_18_39	-1	1228	groupXIX	LG6	OpGen_UNITIG_5770_506	LG15	0	1679686	LG6:11254240-12908545(+)	groupXIX:12170522-12575164(+)
ASB_LG10	superscaffold_25	@unitig_5642|quiver_208	1	16850	groupXIX	LG6	OpGen_UNITIG_5642_488	LG10	44.9	6802755	LG6:4086503-11243387(-)	groupXIX:12595528-12961006(-)
ASB_LG10	superscaffold_25	@unitig_5643|quiver_484	1	2482	groupXIX	LG6	OpGen_UNITIG_5642_489	LG10	48.1	470990	LG6:3624529-4041608(-)	groupXIX:18047562-18425798(+)
ASB_LG10	superscaffold_25	@unitig_5724|quiver_3481	-1	13930	groupXIX	LG6	UNITIG_5724_QUIVER_3547	-	-	12855
ASB_LG10	superscaffold_25	@unitig_202|quiver_1663	1	1857	groupXIX	LG6	UNITIG_202_QUIVER_977	-	-	29939
ASB_LG10	superscaffold_25	@unitig_4673|quiver_407	1	1000	groupXIX	LG6	OpGen_UNITIG_5642_490	-	-	667592	LG6:2971575-3579771(-)	groupXIX:18466847-18940567(+)
ASB_LG10	superscaffold_25	@unitig_203|quiver_1200	1	1000	groupXIX	LG6	UNITIG_203_QUIVER_2963	-	-	41433
ASB_LG10	superscaffold_25	@unitig_4675|quiver_1888	1	12224	groupXIX	LG6	UNITIG_4675_QUIVER_2194	-	-	19619
ASB_LG10	superscaffold_25	@unitig_4676|quiver_223	1	26198	groupXIX	LG6	OpGen_UNITIG_4676_346	LG10	50.9	2706208	LG6:1945269-2865813(-)	groupXIX:18985713-19669358(+)
ASB_LG10	superscaffold_25	@unitig_4798|quiver_479	1	72780	groupXIX	LG6	OpGen_UNITIG_4798_392	-	-	480482	LG6:24033017-24375493(-)	groupXIX:3129253-3390153(+)
ASB_LG10	superscaffold_25	@unitig_4800|quiver_303	1	51961	groupXIX	LG6	OpGen_UNITIG_4800_394	LG10	50.4	1087267	LG6:23005187-23909356(-)	groupXIX:897937-935920(-)
ASB_LG10	superscaffold_25	@unitig_4803|quiver_706	1	28799	groupXIX	LG6	OpGen_UNITIG_4800_393	-	-	170173	LG6:25184800-25268005(+)	groupXIX:821540-829787(-)
ASB_LG10	superscaffold_25	@unitig_4679|quiver_593	-1	24481	groupXIX	LG6	OpGen_UNITIG_4676_345	-	-	310823	LG6:25314240-25533018(-)	groupXIX:680130-791654(+)
ASB_LG10	superscaffold_25	@unitig_4677|quiver_602	1	37996	groupXIX	LG6	OpGen_UNITIG_4676_346	-	-	247880	LG6:25576400-25783014(+)	groupXIX:544090-667800(-)
ASB_LG10	superscaffold_25	@unitig_4796|quiver_328	1	100000	groupXIX	LG6	OpGen_UNITIG_4798_391	-	-	953232	LG6:25901842-26408637(+)	scaffold_163:64750-156217(+)
ASB_LG10	superscaffold_25	@unitig_1751|quiver_1205	1	48336	groupXIX	LG6	UNITIG_1751_QUIVER_984	-	-	31149	LG6:26838798-26844880(+)
ASB_LG10	superscaffold_25	scaffold_8_18	-1	0	groupXIX	LG6	OpGen_UNITIG_4676_344	LG10	73.1	1257517	LG6:27090829-27226102(-)	scaffold_405:9531-17567(+)
ASB_LG11	superscaffold_35	@unitig_5008|quiver_799	1	7285	groupXI	UN	UNITIG_5008_QUIVER_1318	-	-	97837	UN:57774877-57797396(-)	groupXI:15870452-15880118(-)
ASB_LG11	superscaffold_35	@unitig_1857|quiver_596	-1	2128	groupXI	UN	OpGen_UNITIG_5006_442	-	-	306828	UN:48025180-48036631(-)	groupXI:15800614-15849483(+)
ASB_LG11	superscaffold_35	scaffold_60_127	-1	17913	groupXI	LG8	OpGen_UNITIG_4884_423	LG21	15	194020	UN:75017545-75026765(+)	groupXI:16692988-16700869(-)
ASB_LG11	superscaffold_35	@unitig_2096|quiver_686	-1	10000	groupXI	LG8	OpGen_UNITIG_4884_422	-	-	186786	LG8:18547217-18600546(-)
ASB_LG11	superscaffold_28	@unitig_1730|quiver_1936	1	54365	groupXI	UN	UNITIG_1730_QUIVER_3398	-	-	24614		groupXI:16090654-16097846(+)
ASB_LG11	superscaffold_28	scaffold_40_86	1	1000	groupXI	LG8	OpGen_UNITIG_4884_421	LG11	116.1	281158	UN:2889202-2903063(+)	groupXI:16152079-16298403(+)
ASB_LG11	superscaffold_28	@unitig_5044|quiver_636	1	15351	groupXI	LG8	OpGen_UNITIG_4884_419	-	-	200090	LG8:16340453-16553126(+)	groupXI:15400629-15507326(-)
ASB_LG11	superscaffold_28	@unitig_5045|quiver_2094	1	18003	groupXI	LG8	UNITIG_5045_QUIVER_1977	-	-	25547	LG8:16575783-16583354(+)
ASB_LG11	superscaffold_28	scaffold_37_79	-1	1292	groupXI	LG8	OpGen_UNITIG_4884_419	-	-	750745	UN:76542665-76550303(-)	groupXI:15158283-15376370(+)
ASB_LG11	superscaffold_28	@unitig_1387|quiver_384	1	2372	groupXI	LG8	OpGen_UNITIG_4884_420	LG11	116.8	716826	LG8:17410833-17598861(+)	groupXI:15521318-15710814(+)
ASB_LG11	superscaffold_28	@unitig_967|quiver_263	1	1455	groupXI	LG8	OpGen_UNITIG_4884_417	LG11	106.4	1456015	LG8:13668996-15134229(+)	groupXI:13042216-13415481(+)
ASB_LG11	superscaffold_28	@unitig_4973|quiver_369	-1	20619	groupXI	LG8	OpGen_UNITIG_4884_416	LG11	98.8	792789	LG8:15189849-16002320(-)	groupXI:6151451-6845937(+)
ASB_LG11	superscaffold_28	@unitig_4972|quiver_712	-1	1491	groupXI	LG8	UNITIG_4972_QUIVER_3295	-	-	128935	LG8:16033569-16121110(-)	groupXI:6043084-6127460(+)
ASB_LG11	superscaffold_28	scaffold_28_61	-1	1773	groupXI	LG8	OpGen_UNITIG_4884_415	LG21	39.8	1306160	LG8:12132227-13459333(+)	groupXI:14252419-14634013(+)
ASB_LG11	superscaffold_28	@unitig_489|quiver_269	-1	8646	groupXI	LG8	OpGen_UNITIG_4884_414	LG11	96.7	1359419	LG8:10754529-12124876(+)	groupXI:7504533-7715226(-)
ASB_LG11	superscaffold_28	@unitig_4884|quiver_243	1	1000	groupXI	LG8	OpGen_UNITIG_4884_413	LG11	69.8	1827320	LG8:8968425-10741288(-)	groupXI:7723874-9304972(+)
ASB_LG11	superscaffold_28	@unitig_817|quiver_1040	-1	1252	groupXI	LG8	UNITIG_817_QUIVER_3072	-	-	22048	LG8:8961744-8968105(+)
ASB_LG11	superscaffold_28	@unitig_1095|quiver_294	1	4228	groupXI	LG8	OpGen_UNITIG_4884_412	LG11	81.4	1154314	LG8:7957304-8954866(-)	groupXI:9309037-10358149(+)
ASB_LG11	superscaffold_28	scaffold_42_90	1	5457	groupXI	LG8	OpGen_UNITIG_4884_411	LG11	48.3	1398088	LG8:6297803-7731203(-)	groupXI:10371491-11418314(+)
ASB_LG11	superscaffold_28	@unitig_4103|quiver_924	1	5288	groupXI	LG8	UNITIG_4103_QUIVER_3557	-	-	46040
ASB_LG11	superscaffold_28	@unitig_388|quiver_1268	1	1000	groupXI	LG8	UNITIG_388_QUIVER_3097	-	-	29642
ASB_LG11	superscaffold_28	scaffold_42_91	1	34273	groupXI	LG8	OpGen_UNITIG_5908_518	LG11	48.3	3512439	LG8:5230311-6262052(-)	groupXI:11463211-13035234(+)
ASB_LG11	superscaffold_28	@unitig_5908|quiver_258	1	4410	groupXI	LG8	OpGen_UNITIG_5908_518	LG11	82	1482999	LG8:57169-686827(+)	groupXI:3810975-4313314(-)
ASB_LG11	superscaffold_28	@unitig_4339|quiver_249	-1	8336	groupXI	LG8	OpGen_UNITIG_4339_239	LG11	0	1753991	LG8:718169-1022398(-)	groupXI:2537769-3019962(-)
ASB_LG11	superscaffold_28	@unitig_153|quiver_1149	-1	11467	groupXI	LG8	UNITIG_153_QUIVER_3713	-	-	33143	LG8:20633562-20640469(-)
ASB_LG11	superscaffold_28	@unitig_4337|quiver_901	-1	3066	groupVI	LG8	UNITIG_4337_QUIVER_811	-	-	45692
ASB_LG11	superscaffold_28	@unitig_150|quiver_1242	1	31609	groupXI	LG8	UNITIG_150_QUIVER_2428	-	-	38421		groupXI:2407164-2415213(+)
ASB_LG11	superscaffold_28	@unitig_4335|quiver_667	-1	44439	groupXI	LG8	OpGen_UNITIG_4339_238	LG11	69.8	191393	LG8:20759753-20768978(-)	groupXI:2482190-2516139(-)
ASB_LG11	superscaffold_28	@unitig_4334|quiver_546	-1	44689	groupXI	LG8	OpGen_UNITIG_4339_237	LG11	75.3	365685	LG8:21003263-21248078(-)	groupXI:3023792-3174264(+)
ASB_LG11	superscaffold_28	@unitig_4332|quiver_458	-1	2849	groupXI	LG8	OpGen_UNITIG_4322_232	LG11	69.8	547412	LG8:21393029-21448052(-)	groupXI:881454-1044554(-)
ASB_LG11	superscaffold_28	@unitig_3846|quiver_1232	-1	32113	groupIV	LG8	UNITIG_3846_QUIVER_1270	-	-	33468
ASB_LG11	superscaffold_28	scaffold_25_55	-1	16442	scaffold_167	LG8	OpGen_UNITIG_4322_233	LG11	68.1	151694	LG8:19591138-19601608(-)
ASB_LG11	superscaffold_28	scaffold_25_54	-1	24622	groupXI	LG8	OpGen_UNITIG_4322_234	LG11	68.1	652221	LG8:19775631-20118747(+)	groupXI:32267-286814(-)
ASB_LG11	superscaffold_28	@unitig_534|quiver_844	1	1000	groupXI	UN	UNITIG_534_QUIVER_3461	-	-	68491
ASB_LG11	superscaffold_28	@unitig_4326|quiver_358	-1	10816	groupXI	LG8	OpGen_UNITIG_4322_235	-	-	838840	LG8:21907251-22634914(-)	groupXI:2059630-2080548(+)
ASB_LG11	superscaffold_28	@unitig_3851|quiver_1402	1	6195	groupXI	LG8	UNITIG_3851_QUIVER_2475	-	-	31099
ASB_LG11	superscaffold_28	@unitig_3853|quiver_1360	1	1000	groupXI	LG8	UNITIG_3853_QUIVER_1997	-	-	23023
ASB_LG11	superscaffold_28	@unitig_4323|quiver_788	-1	2243	groupXI	LG8	UNITIG_4323_QUIVER_3811	-	-	85617	LG8:22719571-22726330(-)	groupXI:1298078-1309778(-)
ASB_LG11	superscaffold_28	@unitig_4322|quiver_333	-1	0	groupXI	LG8	OpGen_UNITIG_4322_236	LG11	69.8	967414	UN:45739434-45769385(-)	scaffold_80:164487-222845(+)
ASB_LG19	superscaffold_45	@unitig_5158|quiver_716	-1	1000	scaffold_84	LG12	UNITIG_5158_QUIVER_2488	-	-	157991	LG12:2178598-2188401(-)
ASB_LG19	superscaffold_45	@unitig_5161|quiver_652	-1	33811	groupIV	UN	UNITIG_5161_QUIVER_1547	-	-	255513		scaffold_84:365978-373377(-)
ASB_LG19	superscaffold_45	@unitig_5159|quiver_550	-1	10000	groupXV	LG12	UNITIG_5159_QUIVER_3766	-	-	347566	LG12:2106281-2127266(-)	groupXV:15498754-15557270(-)
ASB_LG19	superscaffold_41	@unitig_4276|quiver_665	-1	47933	scaffold_84	UN	OpGen_UNITIG_4275_222	-	-	209156	UN:91250065-91256510(+)
ASB_LG19	superscaffold_41	@unitig_4275|quiver_381	-1	11686	groupXV	LG12	OpGen_UNITIG_4275_223	-	-	755357	LG12:133173-140881(+)	groupXV:14854915-15400576(+)
ASB_LG19	superscaffold_41	@unitig_4273|quiver_624	-1	10000	groupXV	UN	OpGen_UNITIG_4275_223	-	-	278413		groupXV:14693200-14705647(+)
ASB_LG19	superscaffold_39	@unitig_4269|quiver_843	-1	15882	groupXV	LG12	UNITIG_4269_QUIVER_2598	LG19	32.9	51505		groupXV:14574568-14580982(+)
ASB_LG19	superscaffold_39	@unitig_4267|quiver_530	-1	100000	groupXV	LG12	OpGen_UNITIG_4275_224	LG19	32.9	381505	LG12:1159356-1437545(-)	groupXV:14492490-14530214(+)
ASB_LG19	superscaffold_39	@unitig_4265|quiver_592	-1	2533	scaffold_128	LG12	OpGen_UNITIG_4275_224	-	-	300153	LG12:1591131-1674470(-)	scaffold_84:329795-337209(+)
ASB_LG19	superscaffold_39	@unitig_892|quiver_1349	1	38985	scaffold_84	LG12	UNITIG_892_QUIVER_3311	-	-	31874
ASB_LG19	superscaffold_39	@unitig_4263|quiver_949	-1	29290	scaffold_84	LG12	UNITIG_4263_QUIVER_2396	-	-	44665
ASB_LG19	superscaffold_39	@unitig_4261|quiver_768	-1	13048	scaffold_84	LG12	UNITIG_4261_QUIVER_3126	-	-	103290	LG12:2426778-2492478(-)	scaffold_84:239135-256329(+)
ASB_LG19	superscaffold_39	@unitig_4259|quiver_705	-1	10249	scaffold_84	LG12	OpGen_UNITIG_4275_225	LG19	33.3	164069	LG12:2620221-2655869(-)	scaffold_84:88857-178674(+)
ASB_LG19	superscaffold_39	@unitig_4064|quiver_771	1	56354	scaffold_128	LG12	UNITIG_4064_QUIVER_2856	-	-	106314	LG12:2718943-2772384(+)	scaffold_128:21661-51244(-)
ASB_LG19	superscaffold_39	@unitig_4065|quiver_352	1	5233	groupXV	LG12	OpGen_UNITIG_4275_226	LG19	76.5	891319	LG12:3052001-3764403(+)	groupXV:15978604-16177071(+)
ASB_LG19	superscaffold_39	@unitig_4068|quiver_242	1	10734	groupXV	LG12	OpGen_UNITIG_4275_226	LG19	53.6	1835325	LG12:4615170-5692067(+)	groupXV:12769472-13640258(-)
ASB_LG19	superscaffold_39	scaffold_59_125	-1	6222	groupXV	LG12	OpGen_UNITIG_4275_227	-	-	330627	LG12:5797328-6078849(-)	groupXV:12542263-12709827(+)
ASB_LG19	superscaffold_39	@unitig_4283|quiver_3685	1	3131	-	LG12	-	-	-	7487
ASB_LG19	superscaffold_39	@unitig_4284|quiver_474	1	6250	groupXV	LG12	OpGen_UNITIG_4275_227	-	-	462006	LG12:6121742-6523218(+)	groupXV:1665367-1808832(+)
ASB_LG19	superscaffold_39	@unitig_523|quiver_1030	1	6295	groupIX	LG12	UNITIG_523_QUIVER_2102	-	-	41071
ASB_LG19	superscaffold_39	@unitig_4286|quiver_772	1	11576	groupXV	LG12	UNITIG_4286_QUIVER_1933	-	-	106543	LG12:6562142-6592967(+)	groupXV:1836629-1858059(+)
ASB_LG19	superscaffold_39	@unitig_4288|quiver_240	1	11648	groupXV	LG12	OpGen_UNITIG_4275_228	LG19	32.9	1947546	LG12:6644067-8582168(+)	groupXV:3191531-4501687(-)
ASB_LG19	superscaffold_39	@unitig_4289|quiver_647	1	15589	groupXV	LG12	OpGen_UNITIG_4275_228	-	-	222279	LG12:8647521-8792393(+)	groupXV:3049662-3126220(-)
ASB_LG19	superscaffold_39	@unitig_223|quiver_221	1	2699	groupXV	LG12	OpGen_UNITIG_4275_229	LG19	45.4	2945993	LG12:8823594-11749865(+)	groupXV:4510461-5821154(+)
ASB_LG19	superscaffold_39	@unitig_129|quiver_282	1	8426	groupXV	LG12	OpGen_UNITIG_4275_230	-	-	1230426	LG12:11759316-12990657(+)	groupXV:5823766-6806889(+)
ASB_LG19	superscaffold_39	@unitig_5638|quiver_2309	-1	5741	-	LG12	UNITIG_5638_QUIVER_1321	-	-	35576
ASB_LG19	superscaffold_39	@unitig_5637|quiver_210	-1	2634	groupXV	LG12	OpGen_UNITIG_4682_1992_360	LG19	0	5261392	LG12:13042163-18288698(-)	groupXV:7961948-9708312(+)
ASB_LG19	superscaffold_39	@unitig_4682|quiver_478	1	19972	groupXV	LG12	OpGen_UNITIG_4682_1992_359	-	-	422393	LG12:18326938-18761795(+)	groupXV:11066188-11404777(+)
ASB_LG19	superscaffold_39	@unitig_4684|quiver_794	1	1000	groupXV	LG12	UNITIG_4684_QUIVER_753	-	-	66182	LG12:18806695-18840646(+)	groupXV:11444374-11458525(+)
ASB_LG19	superscaffold_39	@unitig_1197|quiver_2534	-1	14799	-	LG12	UNITIG_1197_QUIVER_1596	-	-	20080
ASB_LG19	superscaffold_39	@unitig_1150|quiver_312	-1	6479	groupXV	LG12	OpGen_UNITIG_4682_1992_358	-	-	1020089	LG12:18897772-18938515(-)	groupXV:11471252-11543356(-)
ASB_LG19	superscaffold_39	@unitig_4114|quiver_752	1	17799	groupXV	LG12	UNITIG_4114_QUIVER_966	-	-	108279	LG12:20001070-20024746(+)	groupXV:12322539-12358898(+)
ASB_LG19	superscaffold_39	@unitig_4116|quiver_911	1	21646	groupXV	LG12	UNITIG_4116_QUIVER_3510	-	-	64654
ASB_LG19	superscaffold_39	@unitig_5752|quiver_334	1	10000	groupXV	LG12	OpGen_UNITIG_4682_1088_357	LG19	25	899728	LG12:20106136-21089405(+)	groupXV:1070892-1522856(-)
ASB_LG19	superscaffold_29	@unitig_2066|quiver_2136	1	80443	scaffold_182	UN	UNITIG_2066_QUIVER_2759	-	-	28064
ASB_LG19	superscaffold_29	@unitig_1465|quiver_424	-1	1000	groupXV	LG12	OpGen_UNITIG_4682_1088_356	-	-	618814	LG12:21103031-21772853(-)	groupXV:351221-697022(-)
ASB_LG19	superscaffold_29	@unitig_4735|quiver_618	-1	15426	groupXV	LG12	OpGen_UNITIG_4682_1088_355	-	-	228964	LG12:21776091-21929707(-)	groupXV:702442-789288(-)
ASB_LG19	superscaffold_29	@unitig_4741|quiver_2952	1	1000	groupXV	LG12	UNITIG_4741_QUIVER_2209	-	-	12773
ASB_LG19	superscaffold_29	@unitig_4742|quiver_1506	1	5228	groupXV	LG12	UNITIG_4742_QUIVER_3716	-	-	25427
ASB_LG19	superscaffold_29	@unitig_4733|quiver_881	-1	9783	groupXV	LG12	UNITIG_4733_QUIVER_1284	-	-	52301
ASB_LG19	superscaffold_29	@unitig_1646|quiver_1335	1	1000	groupXV	LG12	UNITIG_1646_QUIVER_3210	-	-	23678
ASB_LG19	superscaffold_29	scaffold_12_26	1	22643	groupXV	LG12	OpGen_UNITIG_4682_1088_354	-	-	180733	LG12:22092262-22232369(+)	groupXV:870200-930668(+)
ASB_LG19	superscaffold_29	@unitig_1634|quiver_1055	1	4360	groupXV	LG12	UNITIG_1634_QUIVER_727	-	-	37271	LG12:22285129-22291609(+)
ASB_LG19	superscaffold_29	@unitig_4687|quiver_750	-1	7923	groupXV	LG12	UNITIG_4687_QUIVER_1222	-	-	109945	LG12:22340701-22350324(-)	groupXV:977161-1003645(-)
ASB_LG19	superscaffold_29	@unitig_1952|quiver_587	1	2546	groupXV	LG12	OpGen_UNITIG_4682_1088_352	-	-	276969	LG12:22435809-22737633(+)	scaffold_517:1439-12825(+)
ASB_LG19	superscaffold_29	@unitig_4651|quiver_438	-1	33020	scaffold_184	LG12	OpGen_UNITIG_4682_1088_351	LG19	7.3	588341	UN:49429580-49445451(-)	scaffold_184:65813-136674(-)
ASB_LG19	superscaffold_29	@unitig_4649|quiver_577	-1	30505	scaffold_745	UN	OpGen_UNITIG_4682_1088_350	-	-	342684	UN:23494930-23554348(+)
ASB_LG19	superscaffold_29	scaffold_44_94	-1	1000	scaffold_314	UN	OpGen_UNITIG_4682_1088_349	LG17	0	373690	UN:75804755-75816511(+)	scaffold_707:3283-10292(+)
ASB_LG19	superscaffold_29	@unitig_5033|quiver_646	-1	0	scaffold_249	UN	OpGen_UNITIG_4682_1088_349	-	-	236740	UN:40189033-40235022(-)	scaffold_247:8782-17730(-)
ASB_LG13	superscaffold_60	scaffold_10_22	1	1802	groupXIII	LG20	OpGen_SCAFFOLDD_10_1661_10	LG13	61.1	5179293	LG20:17756444-18124742(-)	groupXIII:17286041-18451167(-)
ASB_LG13	superscaffold_60	scaffold_10_23	1	1000	groupXIII	LG20	OpGen_SCAFFOLDD_10_1661_9	LG13	61.1	1618977	LG20:11760718-13364081(-)	groupXIII:4659472-6013715(+)
ASB_LG13	superscaffold_60	@unitig_237|quiver_2029	-1	15491	groupXIII	LG20	UNITIG_237_QUIVER_1423	-	-	22774
ASB_LG13	superscaffold_60	@unitig_5945|quiver_206	-1	13058	groupXIII	LG20	OpGen_SCAFFOLDD_10_1661_9	LG13	64.6	17327306	LG20:1955504-3653261(+)	groupXIII:9942743-14785136(-)
ASB_LG13	superscaffold_60	@unitig_1935|quiver_588	-1	5864	groupXIII	LG20	OpGen_UNITIG_1935_112	-	-	273200	LG20:18959298-19198362(-)	groupXIII:18882818-18908810(-)
ASB_LG13	superscaffold_60	@unitig_1210|quiver_341	-1	2618	groupXIII	LG20	OpGen_UNITIG_1935_113	LG13	98.9	898526	LG20:19236165-20153396(-)	groupXIII:18605992-18857549(-)
ASB_LG13	superscaffold_60	scaffold_48_102	1	1167	groupXIII	LG20	OpGen_UNITIG_1935_114	LG24	0	1064190	LG20:20169975-21130373(+)	groupXIII:19659774-19844059(+)
ASB_LG13	superscaffold_60	scaffold_38_81	1	15908	scaffold_200	LG20	OpGen_UNITIG_1935_115	LG13	129.8	69527		scaffold_200:11138-20481(-)
ASB_LG13	superscaffold_60	scaffold_38_82	1	12664	scaffold_338	LG20	OpGen_UNITIG_1935_116	LG13	129.8	184616	LG20:21295896-21491188(+)	scaffold_338:2050-13457(-)
ASB_LG13	superscaffold_60	scaffold_38_83	1	10000	scaffold_150	UN	OpGen_UNITIG_1935_117	LG13	129.8	576066	UN:93571838-93580536(+)	scaffold_150:123804-190173(+)
								-	-
ASB_LG13	superscaffold_38_3	scaffold_20_44	-1	0	groupXXI	UN	OpGen_UNITIG_1935_118	LG13	128.7	41423	UN:49544815-49551125(+)
ASB_LG7_1	superscaffold_2	@unitig_1671|quiver_496	1	19839	groupXVIII	UN	OpGen_UNITIG_4941_440	-	-	440451	UN:22797548-22803685(+)	groupXVIII:15996234-16232905(+)
ASB_LG7_1	superscaffold_2	@unitig_1990|quiver_635	1	36901	scaffold_269	UN	OpGen_UNITIG_4941_439	-	-	229635	UN:38833032-38856531(+)	scaffold_269:21629-35896(+)
ASB_LG7_1	superscaffold_2	scaffold_56_118	1	1000	groupXVIII	LG17	OpGen_UNITIG_4941_438	LG7	0	765145	UN:37520894-37529647(+)	groupXVIII:12249509-12269322(+)
ASB_LG7_1	superscaffold_2	scaffold_56_119	1	2678	groupXVIII	LG17	OpGen_UNITIG_4941_437	LG7	0	292262	LG17:21867589-22180474(+)	groupXVIII:12339390-12437440(+)
ASB_LG7_1	superscaffold_2	@unitig_4943|quiver_557	-1	4708	groupXVIII	LG17	OpGen_UNITIG_4941_436	-	-	302888	LG17:18218683-18372238(-)	groupXVIII:12507855-12605908(+)
ASB_LG7_1	superscaffold_2	@unitig_4941|quiver_640	1	4900	groupXVIII	LG17	OpGen_UNITIG_4941_435	-	-	223062	LG17:18448857-18656498(+)	groupXVIII:12496814-12505011(-)
ASB_LG7_1	superscaffold_2	@unitig_1233|quiver_359	-1	7194	groupXVIII	LG17	OpGen_UNITIG_4941_434	-	-	873426	LG17:18726599-19170406(-)	groupXVIII:12749605-12999543(-)
ASB_LG7_1	superscaffold_2	@unitig_1764|quiver_513	-1	11578	groupXVIII	LG17	OpGen_UNITIG_1418_40	-	-	372591	LG17:19283306-19423164(-)	groupXVIII:3113152-3320606(+)
ASB_LG7_1	superscaffold_2	scaffold_90_193	-1	6713	groupXVIII	LG17	OpGen_UNITIG_1418_41	LG7	49.7	906735	LG17:19898420-20951427(+)	groupXVIII:3042958-3097122(+)
ASB_LG7_1	superscaffold_2	@unitig_1260|quiver_1343	-1	11820	groupXVIII	LG17	UNITIG_1260_QUIVER_1198	-	-	27087
ASB_LG7_1	superscaffold_2	@unitig_1897|quiver_512	1	15086	groupXVIII	LG17	OpGen_UNITIG_1418_42	-	-	352892	LG17:19474060-19863693(-)	groupXVIII:5574693-5825446(+)
ASB_LG7_1	superscaffold_2	@unitig_1418|quiver_428	1	4033	groupXVIII	LG17	OpGen_UNITIG_1418_43	LG7	0	632029	LG17:11846219-12405556(+)	groupXVIII:5831031-6329059(+)
ASB_LG7_1	superscaffold_2	@unitig_1213|quiver_360	1	1000	groupXVIII	LG17	OpGen_UNITIG_1418_44	-	-	809503	LG17:12443085-13283611(+)	groupXVIII:6363654-6574768(+)
ASB_LG7_1	superscaffold_2	@unitig_284|quiver_674	-1	1030	groupXVIII	LG17	OpGen_UNITIG_1418_45	LG7	55.4	197344	LG17:13306712-13428559(-)	groupXVIII:7039180-7137007(-)
ASB_LG7_1	superscaffold_2	@unitig_506|quiver_260	1	2571	groupXVIII	LG17	OpGen_UNITIG_1418_46	LG7	56.6	1468076	LG17:13512904-15022193(+)	groupXVIII:9701118-9871054(-)
ASB_LG7_1	superscaffold_2	@unitig_4049|quiver_446	1	11470	groupXVIII	LG17	OpGen_UNITIG_1418_47	LG7	56.6	578199	LG17:15084306-15634589(+)	groupXVIII:9284525-9699610(-)
ASB_LG7_1	superscaffold_2	@unitig_512|quiver_909	1	6960	groupXVIII	LG17	UNITIG_512_QUIVER_2205	-	-	44153	LG17:15656106-15671540(+)
ASB_LG7_1	superscaffold_2	@unitig_4050|quiver_600	1	1000	groupXVIII	LG17	OpGen_UNITIG_1418_48	-	-	260043	LG17:15676512-15859541(+)	groupXVIII:9068189-9247977(-)
ASB_LG7_1	superscaffold_2	scaffold_67_141	1	12574	groupXVIII	LG17	-	-	-	106594	LG17:15881211-15966110(+)	groupXVIII:8997560-9060958(-)
ASB_LG7_1	superscaffold_2	scaffold_67_142	1	2608	groupXVIII	LG17	OpGen_UNITIG_991_555	-	-	479638	LG17:15998271-16407621(+)	groupXVIII:8627559-8970220(-)
ASB_LG7_1	superscaffold_2	@unitig_991|quiver_279	1	1212	groupXVIII	LG17	OpGen_UNITIG_991_554	LG7	62.2	1321397	LG17:16528852-17823327(+)	groupXVIII:8015268-8626442(-)
ASB_LG7_1	superscaffold_2	@unitig_4727|quiver_1642	1	8685	-	LG17	UNITIG_4727_QUIVER_1191	-	-	20994
ASB_LG7_1	superscaffold_2	@unitig_4026|quiver_273	-1	4851	groupXVIII	LG17	OpGen_UNITIG_4026_165	-	-	1379868	LG17:10802091-11743100(+)	groupXVIII:11494163-11693019(+)
ASB_LG7_1	superscaffold_2	@unitig_807|quiver_1301	-1	1000	groupXVIII	LG17	UNITIG_807_QUIVER_2733	-	-	32499
ASB_LG7_1	superscaffold_2	@unitig_4025|quiver_625	-1	14027	groupXVIII	LG17	OpGen_UNITIG_4391_250	-	-	221369	LG17:10595409-10764118(+)	groupXVIII:10511323-10671352(-)
ASB_LG7_1	superscaffold_2	@unitig_4023|quiver_481	-1	6323	groupXVIII	LG17	OpGen_UNITIG_4391_250	-	-	432962	LG17:10138007-10545860(+)	groupXVIII:10690152-10960010(-)
ASB_LG7_1	superscaffold_2	@unitig_4179|quiver_2107	1	24303	groupXVIII	LG17	UNITIG_4179_QUIVER_3201	-	-	29114
ASB_LG7_1	superscaffold_2	@unitig_4164|quiver_227	1	25329	groupXVIII	LG17	OpGen_UNITIG_4391_249	LG7	64.9	2502155	LG17:7513194-10051667(-)	groupXVIII:11004160-11442821(+)
ASB_LG7_1	superscaffold_2	@unitig_4165|quiver_309	1	15562	groupXVIII	LG17	OpGen_UNITIG_4391_248	-	-	1070420	LG17:6396507-7470200(-)	groupXVIII:13774323-14515752(-)
ASB_LG7_1	superscaffold_2	@unitig_4292|quiver_376	-1	2599	groupXVIII	LG17	OpGen_UNITIG_4391_247	LG7	73.7	741562	LG17:5563377-6365280(+)	groupXVIII:13597191-13758761(+)
ASB_LG7_1	superscaffold_2	@unitig_477|quiver_1884	1	3843	groupXVIII	LG17	UNITIG_477_QUIVER_3479	-	-	20511
ASB_LG7_1	superscaffold_2	@unitig_4039|quiver_237	1	9361	groupXVIII	LG17	OpGen_UNITIG_4391_246	LG7	64.9	2092568	LG17:3519535-5535020(-)	groupXVIII:870074-2422806(-)
ASB_LG7_1	superscaffold_2	@unitig_4040|quiver_807	1	77207	groupXVIII	UN	OpGen_UNITIG_4391_245	-	-	74030
ASB_LG7_1	superscaffold_2	@unitig_4668|quiver_774	-1	29123	groupXVIII	LG17	OpGen_UNITIG_4391_244	-	-	85322		groupXVIII:752308-759881(+)
ASB_LG7_1	superscaffold_2	@unitig_4667|quiver_304	-1	1000	groupXVIII	LG17	OpGen_UNITIG_4391_244	-	-	1108531	LG17:2888065-3250620(+)	groupXVIII:2863715-3005776(-)
ASB_LG7_1	superscaffold_2	@unitig_4385|quiver_321	1	9647	groupXVIII	LG17	OpGen_UNITIG_4391_243	-	-	987905	LG17:650755-1720079(+)	groupXVIII:3341807-3390921(-)
ASB_LG7_1	superscaffold_2	@unitig_4386|quiver_603	1	11906	groupXVIII	LG17	OpGen_UNITIG_4391_242	-	-	241873	LG17:1838345-2120215(+)	groupXVIII:4219317-4398117(+)
ASB_LG7_1	superscaffold_2	@unitig_4387|quiver_3628	1	35870	-	LG17	-	-	-	10935
ASB_LG7_1	superscaffold_2	@unitig_4388|quiver_434	1	1000	groupXVIII	LG17	OpGen_UNITIG_4391_242	-	-	602641	LG17:345941-355353(-)	groupXVIII:13413039-13469124(+)
ASB_LG7_1	superscaffold_2	@unitig_855|quiver_1039	-1	3713	groupXVIII	LG17	UNITIG_855_QUIVER_2116	-	-	40581	LG17:178063-184607(+)	groupXVIII:13483882-13490369(-)
ASB_LG7_1	superscaffold_2	@unitig_4389|quiver_713	1	5924	groupXVIII	LG17	OpGen_UNITIG_4391_241	-	-	181080	LG17:21683-28246(-)	groupXVIII:13494967-13547407(+)
ASB_LG7_1	superscaffold_2	@unitig_4391|quiver_473	1	0	groupXVIII	UN	OpGen_UNITIG_4391_240	-	-	475801	UN:7482431-7510127(-)	groupXVIII:13386599-13401570(-)
ASB_LG7_2	superscaffold_22	@unitig_50|quiver_742	1	11665	groupI	UN	OpGen_UNITIG_4833_396	-	-	125481	UN:93363926-93449016(+)	groupI:27381405-27392701(+)
ASB_LG7_2	superscaffold_22	@unitig_5874|quiver_611	-1	25217	groupI	UN	OpGen_UNITIG_4833_397	-	-	264025	UN:94129586-94135762(+)	groupI:27461087-27537288(-)
ASB_LG7_2	superscaffold_22	@unitig_5005|quiver_763	1	1000	scaffold_210	UN	OpGen_UNITIG_4833_398	-	-	111854	UN:72351889-72358608(-)	scaffold_210:62194-68442(+)
ASB_LG7_2	superscaffold_22	@unitig_5004|quiver_515	-1	7527	scaffold_210	UN	OpGen_UNITIG_4833_398	-	-	411068	LG24:12440-146796(-)	scaffold_210:5571-52363(-)
ASB_LG7_2	superscaffold_22	@unitig_3785|quiver_2612	1	1825	-	LG24	UNITIG_3785_QUIVER_1717	-	-	15385
ASB_LG7_2	superscaffold_22	@unitig_5002|quiver_226	-1	1000	scaffold_74	LG24	OpGen_UNITIG_4833_399	-	-	2595150	LG24:2389865-2921716(+)	groupI:28006691-28185907(-)
ASB_LG7_2	superscaffold_22	@unitig_5000|quiver_290	-1	12679	groupI	LG24	OpGen_UNITIG_4833_400	-	-	1182068	LG24:2934605-4056815(-)	groupI:22455512-22798820(+)
ASB_LG7_2	superscaffold_22	@unitig_38|quiver_400	-1	16439	groupI	LG24	OpGen_UNITIG_4833_401	-	-	694031	LG24:4161144-4849891(-)	groupI:21142008-21471603(-)
ASB_LG7_2	superscaffold_22	@unitig_24|quiver_276	-1	9515	groupI	LG24	OpGen_UNITIG_4833_402	LG7	141.8	1337131	LG24:4871900-5181936(-)	groupI:21105010-21111640(-)
ASB_LG7_2	superscaffold_22	@unitig_4998|quiver_268	-1	12693	groupI	LG24	OpGen_UNITIG_4833_403	-	-	1440510	LG24:9560294-11015807(+)	groupI:24607930-25594526(+)
ASB_LG7_2	superscaffold_22	@unitig_204|quiver_245	1	3774	groupI	LG24	OpGen_UNITIG_4833_404	-	-	1808119	LG24:7660990-9453700(-)	groupI:23371419-24565417(-)
ASB_LG7_2	superscaffold_22	@unitig_4563|quiver_558	-1	1000	groupI	LG24	OpGen_UNITIG_4833_405	-	-	314375	LG24:7327060-7604846(+)	groupI:23185780-23361594(+)
ASB_LG7_2	superscaffold_22	@unitig_4562|quiver_485	-1	17063	groupI	LG24	OpGen_UNITIG_4833_406	-	-	468119	LG24:7267811-7302068(-)	groupI:21072160-21100038(-)
ASB_LG7_2	superscaffold_22	@unitig_4560|quiver_388	-1	6908	groupI	LG24	OpGen_UNITIG_4833_406	-	-	678841	LG24:6047518-6495213(-)	groupI:20247949-20558059(-)
ASB_LG7_2	superscaffold_22	@unitig_876|quiver_320	1	3704	groupI	LG24	OpGen_UNITIG_4833_407	LG7	139.6	996428	LG24:5425123-5939818(-)	groupI:20584817-20693676(+)
ASB_LG7_2	superscaffold_22	@unitig_4832|quiver_576	1	14195	groupI	LG24	OpGen_UNITIG_4833_408	-	-	300572	LG24:5249231-5258628(+)	groupI:26877974-27071568(-)
ASB_LG7_2	superscaffold_22	@unitig_4833|quiver_435	1	2028	groupI	LG24	OpGen_UNITIG_4833_408	-	-	636159	LG24:12772676-13352915(-)	groupI:26011307-26362002(+)
ASB_LG7_2	superscaffold_22	@unitig_1012|quiver_1099	1	26696	groupXXI	LG24	UNITIG_1012_QUIVER_3729	-	-	33241
ASB_LG7_2	superscaffold_22	@unitig_4836|quiver_565	1	1000	groupI	LG24	OpGen_UNITIG_4833_409	-	-	335094	LG24:12428391-12595289(-)	groupI:26617769-26626574(+)
ASB_LG7_2	superscaffold_22	@unitig_4837|quiver_739	1	0	groupI	LG24	UNITIG_4837_QUIVER_2967	-	-	131799	LG24:12245006-12270700(-)	groupI:26689228-26711006(+)
ASB_LG2	superscaffold_3	@unitig_1263|quiver_347	1	1041	groupII	LG5	OpGen_UNITIG_1791_99	LG2	97.5	859301	LG5:13748852-14668165(+)	groupII:10654593-11372967(-)
ASB_LG2	superscaffold_3	@unitig_1791|quiver_561	-1	15300	groupII	LG5	OpGen_UNITIG_1791_98	-	-	350726	LG5:14670079-14989553(-)	groupII:10397869-10654337(+)
ASB_LG2	superscaffold_3	@unitig_5480|quiver_723	-1	15113	groupII	LG5	OpGen_UNITIG_1791_97	-	-	157354	LG5:15040426-15131857(-)	groupII:10296791-10386173(+)
ASB_LG2	superscaffold_3	@unitig_5216|quiver_1983	1	4435	groupII	LG5	UNITIG_5216_QUIVER_652	-	-	20822
ASB_LG2	superscaffold_3	@unitig_5217|quiver_2088	1	1000	groupII	LG5	UNITIG_5217_QUIVER_2827	-	-	29960
ASB_LG2	superscaffold_3	scaffold_36_78	-1	1000	-	UN	-	LG17	92.9	22965
ASB_LG2	superscaffold_3	@unitig_5218|quiver_3159	1	4134	scaffold_80	-	UNITIG_5218_QUIVER_2627	-	-	9600
ASB_LG2	superscaffold_3	@unitig_5219|quiver_3559	1	1000	groupXIX	LG5	UNITIG_5219_QUIVER_3414	-	-	15141
ASB_LG2	superscaffold_3	@unitig_5478|quiver_696	-1	1000	groupII	LG5	OpGen_UNITIG_1791_96	-	-	167373	LG5:15266960-15375702(-)	groupII:10128596-10249128(+)
ASB_LG2	superscaffold_3	@unitig_1969|quiver_663	-1	1000	groupII	LG5	OpGen_UNITIG_1791_95	-	-	240673	LG5:15395885-15531172(-)	groupII:9988217-10098306(+)
ASB_LG2	superscaffold_3	@unitig_2014|quiver_2036	1	3483	-	LG5	UNITIG_2014_QUIVER_1542	-	-	20282
ASB_LG2	superscaffold_3	@unitig_1416|quiver_411	-1	7407	groupII	LG5	OpGen_UNITIG_1791_94	LG2	80.7	640356	LG5:15563000-16216111(-)	groupII:9445533-9986478(+)
ASB_LG2	superscaffold_3	@unitig_1605|quiver_456	-1	1082	groupII	LG5	OpGen_UNITIG_1791_93	LG2	82.4	505737	LG5:16230768-16768450(-)	groupII:9016574-9433797(+)
ASB_LG2	superscaffold_3	@unitig_1610|quiver_439	-1	2431	groupII	LG5	OpGen_UNITIG_1791_92	LG2	77	559615	LG5:16794618-17388111(-)	groupII:8591753-9015491(+)
ASB_LG2	superscaffold_3	@unitig_1257|quiver_354	-1	4525	groupII	LG5	OpGen_UNITIG_1791_91	LG2	75.7	806486	LG5:17398330-18197119(-)	groupII:7938568-8578041(+)
ASB_LG2	superscaffold_3	@unitig_127|quiver_207	-1	11491	groupII	LG5	OpGen_UNITIG_313_135	LG2	82.1	7855374	LG5:18255736-26438265(-)	groupII:7633053-7809655(-)
ASB_LG2	superscaffold_3	@unitig_313|quiver_211	1	12398	groupII	LG5	OpGen_UNITIG_424_208	LG2	41.1	4819201	LG5:6186-409052(-)	groupII:21543164-21569898(-)
ASB_LG2	superscaffold_3	@unitig_424|quiver_216	1	1000	groupII	LG5	OpGen_UNITIG_424_208	LG2	34.1	3351534	LG5:4249196-4644798(+)	groupII:1898655-3148029(+)
ASB_LG2	superscaffold_3	@unitig_61|quiver_796	-1	1000	groupII	LG5	UNITIG_61_QUIVER_3095	-	-	86166		groupII:4124032-4135080(-)
ASB_LG2	superscaffold_3	@unitig_5791|quiver_704	1	1000	groupII	LG5	OpGen_UNITIG_424_208	-	-	206622	LG5:4734079-4740123(+)	groupII:4049203-4070563(-)
ASB_LG2	superscaffold_3	@unitig_60|quiver_785	1	4141	groupII	LG5	UNITIG_60_QUIVER_3386	-	-	96050
ASB_LG2	superscaffold_3	@unitig_5793|quiver_209	1	1416	groupII	LG5	OpGen_UNITIG_5793_511	LG2	18.4	6268167	LG5:4818353-10239596(+)	groupII:14989025-18016053(-)
ASB_LG2	superscaffold_3	@unitig_5912|quiver_218	-1	0	groupII	LG5	OpGen_UNITIG_5912_520	LG2	0	3274938	LG5:13576481-13748218(-)	groupII:11379356-13146001(+)
ASB_LG6	superscaffold_19	@unitig_4547|quiver_444	1	1000	groupXII	LG22-25	UNITIG_4547_QUIVER_1112	-	-	577488	LG22-25:26329918-26378547(+)	groupXII:18218859-18297710(-)
ASB_LG6	superscaffold_19	@unitig_921|quiver_1248	1	17763	groupIX	LG22-25	UNITIG_921_QUIVER_2843	-	-	31778
ASB_LG6	superscaffold_19	@unitig_4548|quiver_291	1	10821	groupXII	LG22-25	OpGen_UNITIG_4548_266	LG6	12.5	1154337	LG22-25:23571943-24030805(+)	groupXII:16631677-17323458(+)
ASB_LG6	superscaffold_19	@unitig_4549|quiver_2939	1	6449	groupVII	LG22-25	UNITIG_4549_QUIVER_1421	-	-	13928
ASB_LG6	superscaffold_19	@unitig_4550|quiver_540	1	74107	groupXII	LG22-25	OpGen_UNITIG_4550_267	LG6	6.4	360482	LG22-25:24200790-24389666(+)	groupXII:17418535-17604619(+)
ASB_LG6	superscaffold_19	@unitig_4443|quiver_644	1	3426	groupXII	LG22-25	OpGen_SCAFFOLD_16_2	-	-	221496	LG22-25:24485950-24657817(+)	groupXII:17737393-18080465(+)
ASB_LG6	superscaffold_19	@unitig_1250|quiver_1433	-1	9874	-	LG22-25	UNITIG_1250_QUIVER_3036	-	-	28151
ASB_LG6	superscaffold_19	scaffold_16_36	-1	9927	groupXII	LG22-25	OpGen_SCAFFOLD_16_1	LG16	7.4	1421536	LG22-25:22518240-23389111(+)	groupXII:3280892-4022526(+)
ASB_LG6	superscaffold_19	scaffold_63_134	-1	2853	groupXII	LG22-25	OpGen_UNITIG_200_128	LG6	6.4	4561932	LG22-25:18500179-22447020(+)	groupXII:5087164-6053785(-)
ASB_LG6	superscaffold_19	@unitig_200|quiver_239	-1	1000	groupXII	LG22-25	OpGen_UNITIG_200_127	LG6	15.6	1998690	LG22-25:15570068-17474708(+)	groupXII:7228480-8746519(-)
ASB_LG6	superscaffold_19	@unitig_371|quiver_2118	1	2285	groupXII	UN	UNITIG_371_QUIVER_3551	-	-	19091
ASB_LG6	superscaffold_19	@unitig_5750|quiver_213	1	1000	groupXII	LG22-25	OpGen_UNITIG_200_126	LG6	12.9	3892940	LG22-25:11766892-15533813(-)	groupXII:8760765-11931270(+)
ASB_LG6	superscaffold_19	@unitig_156|quiver_1608	-1	19529	groupXII	LG22-25	UNITIG_156_QUIVER_1853	-	-	29834
ASB_LG6	superscaffold_19	@unitig_155|quiver_744	-1	3066	groupXII	LG22-25	OpGen_UNITIG_200_125	-	-	111262	LG22-25:11602715-11667554(+)	groupXII:11949851-12014219(-)
ASB_LG6	superscaffold_19	@unitig_975|quiver_2884	-1	1000	-	LG22-25	UNITIG_975_QUIVER_3310	-	-	12442
ASB_LG6	superscaffold_19	@unitig_591|quiver_247	1	20350	groupXII	LG22-25	OpGen_UNITIG_200_124	LG6	6.4	1858951	LG22-25:9800103-11569712(-)	scaffold_276:5209-31574(-)
ASB_LG6	superscaffold_19	@unitig_157|quiver_267	1	27031	groupXII	LG22-25	OpGen_UNITIG_68_547	LG6	40.8	1434212	LG22-25:8399170-9753763(-)	groupXII:90318-903427(+)
ASB_LG6	superscaffold_19	@unitig_4296|quiver_612	-1	14859	groupXII	LG22-25	OpGen_UNITIG_68_546	-	-	246125	LG22-25:8164948-8374072(+)	groupXII:1065812-1199424(-)
ASB_LG6	superscaffold_19	@unitig_4522|quiver_363	1	1000	scaffold_99	LG22-25	OpGen_UNITIG_68_545	-	-	787161	LG22-25:7446899-8153631(-)	scaffold_68:340680-581106(-)
ASB_LG6	superscaffold_19	@unitig_868|quiver_1130	-1	1280	scaffold_68	LG22-25	UNITIG_868_QUIVER_1102	-	-	36533
ASB_LG6	superscaffold_19	@unitig_4523|quiver_330	1	4365	scaffold_68	LG22-25	OpGen_UNITIG_68_544	-	-	944510	LG22-25:6448478-7398177(-)	scaffold_68:607270-851066(+)
ASB_LG6	superscaffold_19	scaffold_54_114	1	1000	groupXII	LG22-25	OpGen_UNITIG_68_543	LG6	0	1177253	LG22-25:5226374-6383504(-)	groupXII:16194939-16508350(-)
ASB_LG6	superscaffold_19	scaffold_54_115	1	5393	groupXII	LG22-25	OpGen_UNITIG_68_542	LG6	0	551220	LG22-25:4668144-5222564(-)	groupXII:15767283-16188950(-)
ASB_LG6	superscaffold_19	@unitig_1774|quiver_506	-1	4083	groupXII	LG22-25	OpGen_UNITIG_68_541	-	-	413288	LG22-25:4333232-4558496(+)	groupXII:15529684-15751794(+)
ASB_LG6	superscaffold_19	scaffold_1_2	1	1000	groupXII	LG22-25	OpGen_UNITIG_68_540	LG9	72.3	721203	LG22-25:3499908-4221441(-)	groupXII:13641792-14250212(+)
ASB_LG6	superscaffold_19	scaffold_1_3	1	5349	groupXII	LG22-25	OpGen_UNITIG_68_539	LG9	72.3	724163	LG22-25:2886355-3481915(-)	groupXII:14796508-15122097(-)
ASB_LG6	superscaffold_19	scaffold_1_4	1	2053	groupXII	LG22-25	OpGen_UNITIG_68_538	LG9	72.3	481189	LG22-25:2212802-2573376(-)	groupXII:14466104-14795619(-)
ASB_LG6	superscaffold_19	@unitig_1845|quiver_544	-1	1000	groupXII	LG22-25	OpGen_UNITIG_68_537	-	-	327911	LG22-25:529406-550517(+)	groupXII:15186043-15405740(-)
ASB_LG6	superscaffold_19	scaffold_66_139	-1	1466	groupXII	LG22-25	OpGen_UNITIG_68_536	-	-	221346	LG22-25:283962-492828(+)	groupXII:15406034-15488965(-)
ASB_LG6	superscaffold_19	@unitig_1846|quiver_1598	1	20967	groupXII	LG22-25	UNITIG_1846_QUIVER_2768	-	-	24541
ASB_LG6	superscaffold_19	@unitig_5646|quiver_684	-1	9704	groupXII	LG22-25	OpGen_UNITIG_68_535	-	-	170969	LG22-25:180392-234102(+)	groupXII:13489493-13536778(+)
ASB_LG6	superscaffold_19	@unitig_1229|quiver_346	1	2798	groupXII	LG22-25	OpGen_UNITIG_68_534	LG6	66.2	892669	LG22-25:647444-1566609(+)	groupXII:12979835-13473569(-)
ASB_LG6	superscaffold_19	@unitig_5011|quiver_497	-1	36350	groupXII	LG22-25	OpGen_UNITIG_68_533	-	-	449736	LG22-25:1833879-1945637(-)	groupXII:12777933-12968243(+)
ASB_LG6	superscaffold_19	scaffold_69_146	-1	9487	scaffold_139	UN	OpGen_UNITIG_68_532	-	-	245618	UN:70035998-70045173(-)	scaffold_139:21235-96305(-)
ASB_LG6	superscaffold_19	scaffold_69_145	-1	1969	scaffold_139	UN	OpGen_UNITIG_68_531	-	-	62347
ASB_LG6	superscaffold_19	@unitig_5744|quiver_692	1	37136	scaffold_139	UN	OpGen_UNITIG_68_530	LG6	81.4	181086	UN:26287823-26351947(-)	scaffold_139:160522-170550(+)
ASB_LG6	superscaffold_19	@unitig_2129|quiver_717	1	1000	scaffold_114	UN	OpGen_UNITIG_68_529	LG6	81.4	158194	UN:26130611-26137933(-)	scaffold_114:42256-51734(+)
ASB_LG6	superscaffold_19	@unitig_2540|quiver_888	1	1000	scaffold_114	UN	UNITIG_2540_QUIVER_1824	-	-	31118
ASB_LG6	superscaffold_19	@unitig_726|quiver_699	-1	31649	scaffold_114	UN	OpGen_UNITIG_68_528	-	-	165045	UN:26042087-26089877(+)	scaffold_114:93061-101949(-)
ASB_LG6	superscaffold_19	@unitig_68|quiver_459	1	57922	scaffold_114	UN	OpGen_UNITIG_68_527	-	-	535966	UN:61626990-61645452(+)	scaffold_141:149643-159212(-)
ASB_LG6	superscaffold_19	@unitig_1788|quiver_554	1	0	scaffold_141	UN	OpGen_UNITIG_68_526	-	-	373006	UN:42235308-42244550(-)	scaffold_141:48500-54936(+)
ASB_LG15	superscaffold_21	scaffold_81_175	1	78485	groupXX	UN	OpGen_UNITIG_1494_49	-	-	503469	UN:65641389-65654745(-)	groupXX:340746-407672(+)
ASB_LG15	superscaffold_21	scaffold_49_105	-1	15849	groupXX	UN	OpGen_UNITIG_1494_50	-	-	398518	UN:44281915-44301718(-)	groupXX:180269-231897(+)
ASB_LG15	superscaffold_21	scaffold_49_104	-1	20535	groupXX	UN	OpGen_UNITIG_1494_51	-	-	91937	UN:8515811-8522542(+)	groupXX:155609-164454(+)
ASB_LG15	superscaffold_21	scaffold_81_174	-1	1000	groupXX	UN	OpGen_UNITIG_1494_52	-	-	351964	UN:8271102-8304450(+)	scaffold_511:1049-10677(+)
ASB_LG15	superscaffold_21	scaffold_81_173	-1	80659	scaffold_137	UN	OpGen_UNITIG_1494_53	-	-	594508	UN:22918254-23174767(-)	scaffold_137:131968-215906(-)
ASB_LG15	superscaffold_21	@unitig_1663|quiver_695	-1	1000	scaffold_122	UN	OpGen_UNITIG_1494_54	-	-	178673	UN:23270284-23317295(-)	scaffold_122:5737-34571(+)
ASB_LG15	superscaffold_21	scaffold_7_16	1	5847	groupXX	LG16	OpGen_UNITIG_1494_54	LG15	71.6	919750	LG16:836556-1025801(+)	groupXX:16217080-16419409(+)
ASB_LG15	superscaffold_21	scaffold_7_17	1	6716	groupXX	LG16	OpGen_UNITIG_1494_55	LG15	71.6	817218	LG16:1042819-1952161(+)	groupXX:14249156-14845360(+)
ASB_LG15	superscaffold_21	@unitig_1494|quiver_548	1	16846	groupXX	LG16	OpGen_UNITIG_1494_56	LG15	76	327945	LG16:1969313-2286678(+)	groupXX:14854854-15041580(+)
ASB_LG15	superscaffold_21	@unitig_4438|quiver_215	1	1000	groupXX	LG16	OpGen_UNITIG_1494_57	-	-	3460126	LG16:2384397-5634251(+)	scaffold_831:32-7480(+)
ASB_LG15	superscaffold_21	scaffold_26_57	-1	12914	groupXX	LG16	OpGen_UNITIG_4438_257	-	-	960026	LG16:5701598-6645457(-)	groupXX:17460065-17950413(-)
ASB_LG15	superscaffold_21	@unitig_972|quiver_272	1	4112	groupXX	LG16	OpGen_UNITIG_4438_256	LG15	65.1	1342913	UN:61546149-61562142(+)	scaffold_122:264361-293057(-)
ASB_LG15	superscaffold_21	@unitig_1214|quiver_345	-1	1000	groupXX	LG16	OpGen_UNITIG_4438_255	LG15	45.4	892274	LG16:7882029-8777407(-)	groupXX:11719708-12461412(-)
ASB_LG15	superscaffold_21	@unitig_1051|quiver_296	1	2256	groupXX	LG16	OpGen_UNITIG_4438_254	LG15	45.4	1107680	LG16:8780765-9912331(+)	groupXX:12461661-13339469(+)
ASB_LG15	superscaffold_21	@unitig_15|quiver_338	1	100000	groupXX	LG16	OpGen_UNITIG_4438_253	-	-	890529	LG16:9921029-10856314(+)	groupXX:10332333-10887103(-)
ASB_LG15	superscaffold_8	@unitig_1089|quiver_298	-1	48339	groupXX	LG16	OpGen_UNITIG_1089_11	-	-	1175632	LG16:24991305-25000898(-)	groupXX:1808402-1823027(-)
ASB_LG15	superscaffold_8	@unitig_5727|quiver_214	-1	1000	groupXX	LG16	OpGen_UNITIG_5727_414_504	LG15	45.4	3841260	LG16:20754861-21876741(-)	groupXX:2541637-2586751(-)
ASB_LG15	superscaffold_8	@unitig_17|quiver_999	-1	11055	groupXX	LG16	UNITIG_17_QUIVER_889	-	-	40150
ASB_LG15	superscaffold_8	scaffold_18_40	-1	0	groupXX	LG16	OpGen_UNITIG_1412_33	LG15	0	12495404	LG3:6326292-9270508(-)	groupVII:5160927-7570477(+)
ASB_LG18	superscaffold_23	@unitig_2236|quiver_754	-1	1546	scaffold_90	LGx	UNITIG_2236_QUIVER_2427	-	-	90042	LGx:17735776-17747486(-)	scaffold_90:391936-464376(+)
ASB_LG18	superscaffold_23	@unitig_2084|quiver_676	1	10051	scaffold_90	UN	OpGen_UNITIG_1786_68	-	-	186936	LGx:17683156-17693194(-)	scaffold_90:307607-387295(-)
ASB_LG18	superscaffold_23	scaffold_61_129	-1	7965	scaffold_90	UN	OpGen_UNITIG_1786_69	-	-	404608	UN:48697121-48727721(+)	scaffold_90:51866-193559(-)
ASB_LG18	superscaffold_23	@unitig_1786|quiver_522	1	1000	groupIV	UN	OpGen_UNITIG_1786_70	LG18	0	377250	UN:20082615-20113140(-)	groupIV:17983445-18211087(+)
ASB_LG18	superscaffold_23	@unitig_1419|quiver_394	1	2366	groupIV	LGx	OpGen_UNITIG_1786_71	-	-	693294	LGx:9085077-9582484(-)	groupIV:18215004-18788673(+)
ASB_LG18	superscaffold_23	@unitig_1223|quiver_342	1	5662	groupIV	LGx	OpGen_UNITIG_1786_72	LG18	22.2	920828	LGx:8073991-9084392(-)	groupIV:18805515-19652707(+)
ASB_LG18	superscaffold_23	@unitig_1790|quiver_516	-1	1000	groupIV	LGx	OpGen_UNITIG_1786_73	-	-	371113	LGx:7670631-8046964(+)	groupIV:19659287-20033653(-)
ASB_LG18	superscaffold_23	@unitig_4478|quiver_408	-1	14467	groupIV	LGx	OpGen_UNITIG_1786_73	-	-	633676	LGx:7078554-7222542(+)	groupIV:20064675-20356598(+)
ASB_LG18	superscaffold_23	@unitig_4477|quiver_287	-1	8448	groupIV	LGx	OpGen_UNITIG_1786_74	LG18	38.7	1199904	LGx:5940678-6968472(+)	groupIV:20562731-21574039(-)
ASB_LG18	superscaffold_23	@unitig_1694|quiver_489	1	1106	groupIV	UN	OpGen_UNITIG_1786_75	-	-	438413	UN:17919065-18016280(+)	groupIV:17829267-17946634(-)
ASB_LG18	superscaffold_23	@unitig_1770|quiver_3349	-1	1000	groupIV	-	UNITIG_1770_QUIVER_1433	-	-	10143
ASB_LG18	superscaffold_23	@unitig_3911|quiver_437	-1	1000	groupIV	LGx	OpGen_UNITIG_1786_76	LG18	37.6	586484	LGx:9717527-10097869(-)	groupIV:28456529-28854894(-)
ASB_LG18	superscaffold_23	@unitig_696|quiver_250	1	6296	groupIV	LGx	OpGen_UNITIG_1786_76	LG18	46.2	1772591	LGx:10175894-11933293(+)	groupIV:28884516-30215708(+)
ASB_LG18	superscaffold_23	@unitig_1502|quiver_431	1	1000	groupIV	LGx	OpGen_UNITIG_1786_77	LG18	47.4	588396	LGx:11985686-12542241(+)	groupIV:30234839-30745374(+)
ASB_LG18	superscaffold_23	@unitig_1703|quiver_476	-1	4595	groupIV	LGx	OpGen_UNITIG_1786_78	-	-	456592	LGx:12581605-13029685(-)	groupIV:30748056-31034663(-)
ASB_LG18	superscaffold_23	@unitig_1096|quiver_293	-1	1000	groupIV	LGx	OpGen_UNITIG_1786_79	LG18	49	1104156	LGx:13086829-14217704(-)	groupIV:31046440-31088469(-)
ASB_LG18	superscaffold_23	scaffold_35_75	1	4020	groupIV	LGx	OpGen_UNITIG_1786_80	LG9	80.4	498728	LGx:14223660-14701453(+)	groupIV:31712221-31962508(+)
ASB_LG18	superscaffold_23	@unitig_4240|quiver_3215	-1	12721	groupX	LGx	UNITIG_4240_QUIVER_1229	-	-	13635
ASB_LG18	superscaffold_23	@unitig_4239|quiver_403	-1	54452	groupIV	LGx	OpGen_UNITIG_1786_81	-	-	670374	LGx:14742262-14755185(-)	groupIV:32249773-32342296(-)
ASB_LG18	superscaffold_23	@unitig_4048|quiver_265	-1	1000	groupIV	LGx	OpGen_UNITIG_1786_82	LG18	52.9	1466412	LGx:15401119-15738421(-)	scaffold_199:19057-97853(+)
ASB_LG18	superscaffold_23	@unitig_881|quiver_1218	-1	1673	scaffold_121	LGx	UNITIG_881_QUIVER_1023	-	-	34465
ASB_LG18	superscaffold_23	@unitig_4046|quiver_626	-1	29503	scaffold_121	LGx	OpGen_UNITIG_1786_82	LG18	56.1	238541	LGx:16684593-16853507(-)	scaffold_121:143336-156427(+)
ASB_LG18	superscaffold_23	@unitig_4042|quiver_528	-1	2522	scaffold_121	LGx	OpGen_UNITIG_1786_83	-	-	383769	LGx:16951680-17257956(-)	scaffold_281:58169-67059(-)
ASB_LG18	superscaffold_23	@unitig_996|quiver_2066	1	4613	groupXIX	LGx	UNITIG_996_QUIVER_712	-	-	25880
ASB_LG18	superscaffold_23	@unitig_4633|quiver_313	1	14680	groupIV	LGx	OpGen_UNITIG_1786_84	-	-	1045182	LGx:5368332-5858936(-)	scaffold_270:1310-21602(+)
ASB_LG18	superscaffold_23	@unitig_4635|quiver_852	1	5463	groupIV	LGx	UNITIG_4635_QUIVER_648	-	-	47360	LGx:5326525-5333941(-)	groupIV:21957731-21976501(+)
ASB_LG18	superscaffold_23	@unitig_5289|quiver_655	-1	3391	groupIV	LGx	OpGen_UNITIG_1786_85	-	-	201907	LGx:5314207-5320644(+)	groupIV:21990884-22111016(-)
ASB_LG18	superscaffold_23	@unitig_5287|quiver_777	-1	4528	groupIV	LGx	OpGen_UNITIG_1786_86	-	-	92364	LGx:5028405-5086448(+)	groupIV:22154210-22160951(-)
ASB_LG18	superscaffold_23	@unitig_1331|quiver_367	1	12289	groupIV	LGx	OpGen_UNITIG_1786_87	LG18	56.1	770701	LGx:4188439-4232209(-)	groupIV:25580355-25599166(+)
ASB_LG18	superscaffold_23	@unitig_4227|quiver_225	1	6943	groupIV	LGx	OpGen_UNITIG_1786_88	LG18	40.1	2641258	LGx:1129506-4152265(-)	groupIV:23888332-25415208(-)
ASB_LG18	superscaffold_23	@unitig_445|quiver_900	1	1630	scaffold_221	LGx	UNITIG_445_QUIVER_3142	-	-	46317
ASB_LG18	superscaffold_23	@unitig_4229|quiver_570	1	1903	groupIV	LGx	OpGen_UNITIG_1786_89	-	-	316344	LGx:886675-1052418(-)	scaffold_221:40832-54443(+)
ASB_LG18	superscaffold_23	@unitig_4230|quiver_552	1	23941	groupIV	LGx	UNITIG_4230_QUIVER_3522	LG18	76.8	319679	LGx:10053-169896(+)	groupIV:22895618-22925552(-)
ASB_LG18	superscaffold_23	@unitig_4232|quiver_621	1	1498	groupIV	LGx	UNITIG_4232_QUIVER_2721	-	-	261835	LGx:486454-551850(+)	groupIV:23452994-23625882(+)
ASB_LG18	superscaffold_23	@unitig_443|quiver_1109	-1	2059	groupIV	LGx	UNITIG_443_QUIVER_3286	-	-	38794
ASB_LG18	superscaffold_23	@unitig_4234|quiver_756	1	0	groupIV	LGx	UNITIG_4234_QUIVER_891	-	-	129168		groupIV:23715007-23733758(+)
ASB_LG9	superscaffold_36	scaffold_21_47	-1	33624	groupXIV	LG19	OpGen_UNITIG_5489_486	LG9	0	1120977	UN:46043368-46060999(-)	scaffold_176:10752-24748(-)
ASB_LG9	superscaffold_36	scaffold_24_52	-1	7082	groupXIV	LG19	OpGen_UNITIG_4620_279	LG9	23.3	716629	LG19:539973-560428(+)	groupXIV:381137-474256(-)
ASB_LG9	superscaffold_36	@unitig_4621|quiver_781	-1	11426	groupXIV	LG19	UNITIG_4621_QUIVER_1571	-	-	78448	LG19:287605-294561(+)	groupXIV:13115283-13132131(+)
ASB_LG9	superscaffold_36	@unitig_4620|quiver_487	-1	46500	scaffold_88	LG19	OpGen_UNITIG_4620_278	LG9	39.1	470516	LG19:22931193-23043405(+)	scaffold_88:107023-482507(+)
ASB_LG9	superscaffold_36	@unitig_4617|quiver_454	-1	3569	groupXIV	LG19	OpGen_UNITIG_1066_1421_575	-	-	566884	LG19:22119155-22748393(+)	groupXIV:10217870-10618512(-)
ASB_LG9	superscaffold_36	@unitig_1441|quiver_418	-1	1000	groupXIV	LG19	OpGen_UNITIG_1066_1421_574	LG9	81.2	622909	LG19:21345965-22093243(+)	groupXIV:10625126-10725784(-)
ASB_LG9	superscaffold_36	@unitig_332|quiver_490	-1	5634	groupXIV	LG19	OpGen_UNITIG_1066_1421_573	-	-	419746	LG19:20910619-21340475(+)	groupXIV:11176165-11525322(-)
ASB_LG9	superscaffold_36	scaffold_74_157	1	10000	groupXVII	LG19	OpGen_UNITIG_1066_1421_572	-	-	603763	LG19:20543407-20800592(-)	groupXVII:4859594-5077326(+)
ASB_LG9	superscaffold_5_1	@unitig_889|quiver_251	1	4701	groupXIV	LG19	OpGen_UNITIG_1066_1421_571	LG9	49.2	1674337	LG19:18661097-20532284(-)	groupXIV:9755041-10138793(-)
ASB_LG9	superscaffold_5_1	@unitig_1066|quiver_285	1	4001	groupXIV	LG19	OpGen_UNITIG_1066_1421_570	LG9	52.3	1200459	LG19:17949657-18645113(-)	groupXIV:8772985-9729238(-)
ASB_LG9	superscaffold_5_1	@unitig_603|quiver_232	-1	2464	groupXIV	LG19	OpGen_UNITIG_1066_1421_569	LG9	52.8	2246740	LG19:15009810-17327318(+)	groupXIV:6968516-7775908(+)
ASB_LG9	superscaffold_5_1	@unitig_761|quiver_329	1	1015	groupXIV	LG19	OpGen_UNITIG_1066_1421_568	LG9	55.5	938541	LG19:14034354-15002475(-)	groupXIV:6243865-6962213(-)
ASB_LG9	superscaffold_5_1	@unitig_1422|quiver_380	-1	1000	groupXIV	LG19	OpGen_UNITIG_1066_1421_567	-	-	722832	LG19:13280420-14001712(+)	groupXIV:5654295-6225255(+)
ASB_LG9	superscaffold_5_1	@unitig_5391|quiver_658	1	1059	groupXIV	LG19	OpGen_UNITIG_1066_1421_566	-	-	175609	LG19:13160488-13273522(-)	groupXIV:5543272-5640317(-)
ASB_LG9	superscaffold_5_1	@unitig_1402|quiver_1758	-1	2156	groupXIV	LG19	UNITIG_1402_QUIVER_1919	-	-	22396	LG19:13099426-13106042(+)	groupXIV:5514716-5524606(+)
ASB_LG9	superscaffold_5_1	@unitig_5392|quiver_440	1	1000	groupXIV	LG19	OpGen_UNITIG_1066_1421_566	-	-	574146	LG19:12510988-13076371(-)	groupXIV:5092402-5500378(-)
ASB_LG9	superscaffold_5_1	@unitig_1391|quiver_1946	-1	1129	groupXIV	LG19	UNITIG_1391_QUIVER_2391	-	-	17280	LG19:12501461-12508256(+)
ASB_LG9	superscaffold_5_1	@unitig_5237|quiver_212	-1	3561	groupXIV	LG19	OpGen_UNITIG_3992_159	LG9	52.3	4004126	LG19:9084156-9522688(-)	groupXIV:2282644-4017458(+)
ASB_LG9	superscaffold_5_1	scaffold_1_1	1	1000	groupXIV	LG19	OpGen_UNITIG_3992_158	LG9	72.3	1102236	LG19:7290562-8358861(-)	groupXIV:1620360-1717777(-)
ASB_LG9	superscaffold_5_1	@unitig_194|quiver_1118	1	1000	-	LG19	UNITIG_194_QUIVER_3606	-	-	26382
ASB_LG9	superscaffold_5_1	@unitig_3991|quiver_307	1	2571	groupXIV	LG19	OpGen_UNITIG_3992_157	LG9	99.3	997523	LG19:6316842-7247714(-)	groupXIV:1718049-1768991(+)
ASB_LG9	superscaffold_5_1	@unitig_192|quiver_1237	-1	5348	groupXIV	LG19	UNITIG_192_QUIVER_3475	-	-	35475		scaffold_385:12960-20081(+)
ASB_LG9	superscaffold_5_1	@unitig_3992|quiver_664	1	1000	groupXIV	LG19	OpGen_UNITIG_3992_156	LG9	79.4	203948	LG19:6151495-6215767(-)	groupXIV:901482-934296(-)
ASB_LG9	superscaffold_5_1	@unitig_186|quiver_1667	1	5477	groupXIV	LG19	UNITIG_186_QUIVER_1137	-	-	27763
ASB_LG9	superscaffold_5_1	scaffold_35_76	1	2153	groupXIV	LG19	OpGen_UNITIG_3992_154	LG9	80.4	360185	LG19:5860559-6067586(-)	groupXIV:699532-855880(-)
ASB_LG9	superscaffold_5_1	@unitig_189|quiver_1370	1	26879	scaffold_1383	LG19	UNITIG_189_QUIVER_2668	-	-	29891
ASB_LG9	superscaffold_5_1	@unitig_3997|quiver_734	1	1000	groupXIV	LG19	UNITIG_3997_QUIVER_1192	-	-	130522	LG19:5657700-5665555(+)	groupXIV:635145-648683(-)
ASB_LG9	superscaffold_5_1	@unitig_3999|quiver_525	1	3502	groupXIV	LG19	OpGen_UNITIG_3992_153	-	-	358294	LG19:647019-852569(+)	groupXIV:475163-558428(-)
ASB_LG9	superscaffold_5_1	@unitig_1756|quiver_1279	-1	1344	groupXIV	LG19	UNITIG_1756_QUIVER_2794	-	-	26145
ASB_LG9	superscaffold_5_1	@unitig_5910|quiver_357	1	10000	groupXIV	LG19	OpGen_UNITIG_3992_153	-	-	818259	LG19:3609070-3665943(-)	groupXIV:14667499-14846371(+)
ASB_LG9	superscaffold_57	@unitig_5694|quiver_790	1	12194	scaffold_196	LG19	UNITIG_5694_QUIVER_2758	-	-	92915	LG19:3689894-3697384(+)	scaffold_196:34718-45230(-)
ASB_LG9	superscaffold_57	@unitig_2150|quiver_2500	1	7224	groupX	LG19	UNITIG_2150_QUIVER_1186	-	-	14456
ASB_LG9	superscaffold_57	@unitig_2389|quiver_839	-1	2723	scaffold_196	LG19	UNITIG_2389_QUIVER_3536	-	-	44775	LG19:3750054-3790989(-)
ASB_LG9	superscaffold_57	@unitig_3250|quiver_3772	1	3767	-	LG19	UNITIG_3250_QUIVER_3421	-	-	5579
ASB_LG9	superscaffold_57	@unitig_2154|quiver_720	1	10000	scaffold_285	LG19	UNITIG_2154_QUIVER_954	-	-	128932	LG19:3804897-3888111(+)	scaffold_285:15941-22592(-)
ASB_LG9	superscaffold_66	@unitig_2144|quiver_721	1	100000	scaffold_131	UN	UNITIG_2144_QUIVER_1903	-	-	144568
ASB_LG9	superscaffold_66	@unitig_2223|quiver_759	-1	13358	scaffold_453	UN	UNITIG_2223_QUIVER_2321	-	-	100833	UN:57896167-57913380(-)	scaffold_131:25930-35640(+)
ASB_LG9	superscaffold_66	@unitig_1178|quiver_678	1	1000	scaffold_624	UN	UNITIG_1178_QUIVER_3191	-	-	213469	UN:29858829-29864968(-)
ASB_LG9	superscaffold_66	@unitig_904|quiver_1382	-1	19503	groupXIX	LG19	UNITIG_904_QUIVER_665	-	-	32617
ASB_LG9	superscaffold_66	scaffold_46_99	-1	19792	groupXIV	LG19	OpGen_UNITIG_4598_269	LG1	236.7	337953		groupXIV:13967961-14063891(+)
ASB_LG9	superscaffold_66	@unitig_4598|quiver_339	1	3424	groupXIV	LG19	OpGen_UNITIG_4598_270	-	-	893767	LG19:1993611-2255639(+)	groupXIV:13924618-13948167(-)
ASB_LG9	superscaffold_66	@unitig_900|quiver_2291	-1	27606	groupXX	LG19	UNITIG_900_QUIVER_2229	-	-	24250
ASB_LG9	superscaffold_66	@unitig_4369|quiver_502	1	0	groupXIV	LG19	OpGen_UNITIG_4598_270	-	-	401441	LG19:2429718-2472253(+)	groupXIV:13779957-13846575(+)
ASB_LG20	superscaffold_37	@unitig_4060|quiver_534	-1	1088	groupVII	LG14	OpGen_UNITIG_4479_265	-	-	389852	LG14:22920307-22928270(-)	groupVII:25370956-25441600(-)
ASB_LG20	superscaffold_37	@unitig_1622|quiver_1480	-1	1790	groupVII	LG14	UNITIG_1622_QUIVER_1654	-	-	30136
ASB_LG20	superscaffold_37	scaffold_92_199	-1	2715	groupVII	LG14	OpGen_UNITIG_4479_264	LG4	30.7	229279	LG14:22996154-23181747(-)	groupVII:25471462-25591985(-)
ASB_LG20	superscaffold_37	@unitig_4479|quiver_447	1	10000	groupVII	LG14	OpGen_UNITIG_4479_263	-	-	534384	LG14:23229667-23876735(+)	groupVII:25594392-25796638(+)
								-	-
ASB_LG20	superscaffold_63_2	@unitig_4480|quiver_286	1	10000	scaffold_27	LG1A	OpGen_UNITIG_4479_262	LG12	21.4	1225529	LG1A:18482795-19117056(+)	scaffold_27:4957388-5099172(-)
								-	-
ASB_LG20	superscaffold_51	@unitig_3924|quiver_562	1	7475	groupVII	LG14	OpGen_UNITIG_4479_261	-	-	325925	LG14:24605577-24882544(+)	groupVII:26313618-26493655(+)
ASB_LG20	superscaffold_51	@unitig_3925|quiver_421	1	7729	groupVII	LG14	OpGen_UNITIG_4479_261	-	-	633508	LG14:24951383-25584385(+)	groupVII:26503190-26868361(+)
ASB_LG20	superscaffold_51	@unitig_2|quiver_205	1	1935	groupVII	LG14	OpGen_UNITIG_205_129	LG20	0	18910200	LG14:12042652-15905579(+)	groupVII:17204550-18003658(+)
ASB_LG20	superscaffold_51	@unitig_205|quiver_299	1	1472	groupVII	LG14	OpGen_UNITIG_205_130	-	-	1048051	LG14:26356185-27556747(-)	groupVII:24215717-24989422(+)
ASB_LG20	superscaffold_51	@unitig_5957|quiver_639	-1	6889	groupVII	LG14	OpGen_UNITIG_205_131	-	-	210093	LG14:26133633-26311602(+)	groupVII:24995400-25103587(-)
ASB_LG20	superscaffold_51	@unitig_4508|quiver_656	1	0	groupVII	LG14	OpGen_UNITIG_205_132	-	-	185252	LG14:26101780-26111247(-)	groupVII:25124353-25131692(+)
ASB_LG16_LG22	superscaffold_68	@unitig_5141|quiver_666	1	3744	groupVI	UN	OpGen_UNITIG_1750_67	LG22	48.3	219367	UN:23828440-23835603(-)	scaffold_156:157337-169297(+)
ASB_LG16_LG22	superscaffold_68	@unitig_2248|quiver_786	-1	10000	scaffold_156	UN	UNITIG_2248_QUIVER_2831	LG22	48.3	104094		groupVI:930564-937247(+)
ASB_LG16_LG22	superscaffold_49	@unitig_2271|quiver_976	1	14380	groupVI	LG11	UNITIG_2271_QUIVER_1811	-	-	40771
ASB_LG16_LG22	superscaffold_49	scaffold_87_186	-1	10000	groupVI	LG11	OpGen_UNITIG_1750_66	LG22	46.3	319192	LG11:1783046-2131206(-)	groupVI:1448159-1642159(-)
ASB_LG16_LG22	superscaffold_14	@unitig_1895|quiver_979	1	9840	groupVI	LG11	UNITIG_1895_QUIVER_647	LG22	46.3	39885
ASB_LG16_LG22	superscaffold_14	@unitig_1750|quiver_523	-1	1402	groupVI	LG11	OpGen_UNITIG_1750_65	LG22	44.5	373649	LG11:2234416-2624883(-)	groupVI:1715383-2017713(-)
ASB_LG16_LG22	superscaffold_14	@unitig_1102|quiver_317	-1	1000	groupVI	LG11	OpGen_UNITIG_1750_64	-	-	1044705	LG11:3185689-3812399(+)	groupVI:2619813-2993848(-)
ASB_LG16_LG22	superscaffold_14	@unitig_1642|quiver_471	1	1000	groupVI	LG11	OpGen_UNITIG_1750_63	-	-	468288	LG11:3822331-4335534(+)	groupVI:3119617-3568129(-)
ASB_LG16_LG22	superscaffold_14	@unitig_1032|quiver_283	1	1000	groupVI	LG11	OpGen_UNITIG_1750_62	-	-	1186789	LG11:4336061-5631376(+)	groupVI:4331942-5202886(+)
ASB_LG16_LG22	superscaffold_14	@unitig_583|quiver_311	-1	2066	groupVI	LG11	OpGen_UNITIG_1750_61	LG8	58.2	974750	LG11:5634333-6643346(-)	groupVI:5203185-6084759(-)
ASB_LG16_LG22	superscaffold_14	@unitig_4938|quiver_628	1	3752	groupVI	LG11	OpGen_UNITIG_1750_60	-	-	222733	LG11:6644198-6853131(+)	groupVI:6087757-6253498(+)
ASB_LG16_LG22	superscaffold_14	@unitig_4939|quiver_3552	1	10090	groupVI	LG11	UNITIG_4939_QUIVER_929	-	-	14477
ASB_LG16_LG22	superscaffold_14	@unitig_4940|quiver_2581	1	2676	-	LG11	UNITIG_4940_QUIVER_1912	-	-	22105
ASB_LG16_LG22	superscaffold_14	@unitig_325|quiver_583	-1	1000	groupVI	LG11	OpGen_UNITIG_1750_59	-	-	268889	LG11:6906344-7136918(-)	groupVI:6265081-6472695(-)
ASB_LG16_LG22	superscaffold_14	@unitig_36|quiver_280	1	6275	groupVI	LG11	OpGen_UNITIG_1750_58	-	-	1238838	LG11:7152009-8467450(+)	groupVI:6490382-7499772(+)
ASB_LG16_LG22	superscaffold_14	@unitig_222|quiver_504	-1	5709	groupVI	LG11	OpGen_UNITIG_1878_110	-	-	392319	LG11:8473335-8891839(-)	groupVI:7513240-7797369(-)
ASB_LG16_LG22	superscaffold_14	@unitig_1878|quiver_573	-1	8569	groupVI	LG11	OpGen_UNITIG_1878_109	-	-	287241	LG11:8901242-9190769(-)	groupVI:7820806-8043691(-)
ASB_LG16_LG22	superscaffold_14	@unitig_1313|quiver_371	1	1000	groupVI	LG11	OpGen_UNITIG_1878_108	-	-	738361	LG11:9215335-9968016(+)	groupVI:8052262-8702857(+)
ASB_LG16_LG22	superscaffold_14	scaffold_15_34	1	5000	groupVI	LG11	OpGen_UNITIG_1878_107	LG16	7.4	744389	LG11:9979764-10727994(+)	groupVI:8703029-9296521(+)
ASB_LG16_LG22	superscaffold_14	@unitig_934|quiver_436	1	8753	groupVI	LG11	OpGen_UNITIG_1878_106	-	-	571367	LG11:10758952-11328855(+)	groupVI:9301522-9780882(+)
ASB_LG16_LG22	superscaffold_14	@unitig_4214|quiver_322	1	7911	groupVI	LG11	OpGen_UNITIG_1878_105	-	-	1036338	LG11:11347503-12379423(+)	groupVI:9795709-10692382(+)
ASB_LG16_LG22	superscaffold_14	@unitig_4216|quiver_248	1	1974	groupVI	LG11	OpGen_UNITIG_1878_105	LG16	7.4	1789347	LG11:12433526-14206811(+)	groupVI:10722741-12143609(+)
ASB_LG16_LG22	superscaffold_14	@unitig_96|quiver_1294	1	8629	groupVI	LG11	UNITIG_96_QUIVER_1947	-	-	31513	LG11:14208653-14215285(+)
ASB_LG16_LG22	superscaffold_14	@unitig_4218|quiver_288	1	21049	groupVI	LG11	OpGen_UNITIG_4218_205	LG16	4.9	1187266	LG11:14236837-15433945(+)	groupVI:12178587-13037943(+)
ASB_LG16_LG22	superscaffold_14	@unitig_4220|quiver_451	1	10048	groupVI	LG11	OpGen_UNITIG_4218_204	-	-	553318	LG11:15482161-16019268(+)	groupVI:13050033-13460648(+)
ASB_LG16_LG22	superscaffold_14	@unitig_4091|quiver_413	1	17359	groupVI	LG11	OpGen_UNITIG_4218_203	LG22	7.6	676495	LG11:16073111-16663796(+)	groupVI:13485651-13866786(+)
ASB_LG16_LG22	superscaffold_14	@unitig_956|quiver_1129	1	1000	groupVI	LG11	UNITIG_956_QUIVER_1490	-	-	35609
ASB_LG16_LG22	superscaffold_14	@unitig_4093|quiver_452	1	1000	scaffold_156	LG11	OpGen_UNITIG_4218_202	LG22	9.2	556770	LG11:16728369-17222569(+)	groupVI:13930376-13971308(+)
ASB_LG16_LG22	superscaffold_14	@unitig_961|quiver_1082	1	1847	groupXII	LG11	UNITIG_961_QUIVER_1721	-	-	43148
ASB_LG16_LG22	superscaffold_14	scaffold_34_74	-1	1000	groupVI	LG11	OpGen_UNITIG_4218_201	LG22	9.7	1122306	LG11:17344006-18258093(-)	scaffold_216:16298-70503(+)
ASB_LG16_LG22	superscaffold_14	scaffold_34_73	-1	1000	groupVI	LG11	OpGen_UNITIG_4218_200	LG22	9.7	380039	LG11:18388991-18716082(-)	groupVI:16342137-16416669(+)
ASB_LG16_LG22	superscaffold_14	@unitig_261|quiver_1271	-1	1206	groupVI	LG11	UNITIG_261_QUIVER_3476	-	-	29914
ASB_LG16_LG22	superscaffold_14	@unitig_3938|quiver_378	1	1776	groupVI	LG11	OpGen_UNITIG_4218_200	LG16	7.4	734813	LG11:18814637-19597407(+)	groupVI:15904460-16300790(-)
ASB_LG16_LG22	superscaffold_14	@unitig_260|quiver_1051	1	10408	groupVI	LG11	UNITIG_260_QUIVER_3636	-	-	35230	LG11:19611197-19617814(+)
ASB_LG16_LG22	superscaffold_14	@unitig_4995|quiver_256	-1	16308	groupVI	LG11	OpGen_UNITIG_4218_199	LG16	7.4	1498999	LG11:20992123-21944531(+)	groupVI:14935337-15056527(-)
ASB_LG16_LG22	superscaffold_14	@unitig_4993|quiver_252	-1	100000	groupVI	LG11	OpGen_UNITIG_4218_198	LG16	2.1	1666471	LG11:20259410-20946129(+)	groupVI:13991926-14019083(-)
ASB_LG16_LG22	superscaffold_30_2	@unitig_3976|quiver_861	-1	1000	groupVI	LG11	UNITIG_3976_QUIVER_3800	LG16	2.1	61583		groupVI:758297-773754(-)
ASB_LG16_LG22	superscaffold_30_2	scaffold_22_49	-1	10322	scaffold_61	LG11	SCAFFOLD_22_2315	-	-	257141	LG11:23258581-23265014(-)	scaffold_61:773932-857618(+)
ASB_LG16_LG22	superscaffold_30_2	@unitig_3876|quiver_738	1	43386	groupVI	LG11	UNITIG_3876_QUIVER_1258	-	-	124294		groupVI:467445-542583(+)
ASB_LG16_LG22	superscaffold_30_2	@unitig_3878|quiver_719	1	24748	groupVI	LG11	UNITIG_3878_QUIVER_2373	-	-	149858	LG11:23818721-23900427(+)	groupVI:568292-674129(+)
ASB_LG16_LG22	superscaffold_30_2	@unitig_4456|quiver_822	1	4273	groupVI	LG11	UNITIG_4456_QUIVER_3117	-	-	77908		groupVI:716262-723330(+)
ASB_LG16_LG22	superscaffold_30_2	@unitig_2121|quiver_2244	1	24578	groupVI	LG11	UNITIG_2121_QUIVER_3454	-	-	24650
ASB_LG16_LG22	superscaffold_30_2	@unitig_4018|quiver_840	1	71082	groupVI	LG11	UNITIG_4018_QUIVER_3758	LG16	2.1	55588		groupVI:741610-749599(+)
ASB_LG16_LG22	superscaffold_30_2	@unitig_3973|quiver_449	-1	41034	groupVI	LG11	UNITIG_3973_QUIVER_1339	-	-	608976	LG11:24248300-24593214(+)	groupVI:3745861-4033979(-)
ASB_LG16_LG22	superscaffold_30_2	@unitig_3971|quiver_607	-1	100000	scaffold_76	LG11	UNITIG_3971_QUIVER_3277	-	-	270566	LG11:24676573-24747508(+)	scaffold_76:1527-103444(+)
ASB_LG16_LG22	superscaffold_58	@unitig_454|quiver_1226	1	1000	groupVI	LG11	UNITIG_454_QUIVER_776	-	-	32919
ASB_LG16_LG22	superscaffold_58	@unitig_4991|quiver_820	-1	12434	groupVI	LG11	UNITIG_4991_QUIVER_2448	-	-	55603	LG11:23546394-23553443(+)
ASB_LG16_LG22	superscaffold_58	@unitig_4027|quiver_567	1	13970	groupVI	LG11	OpGen_UNITIG_4038_166	LG16	2.1	323953	LG11:1655071-1691145(-)	groupVI:15348328-15429944(+)
ASB_LG16_LG22	superscaffold_58	scaffold_16_35	-1	24056	groupVI	LG11	OpGen_UNITIG_4038_167	LG16	7.4	318376	LG11:13771-179630(-)	groupVI:1061470-1239488(-)
ASB_LG16_LG22	superscaffold_58	@unitig_272|quiver_1234	1	17061	groupVI	LG11	UNITIG_272_QUIVER_3148	-	-	30025
ASB_LG16_LG22	superscaffold_58	@unitig_4030|quiver_623	1	23080	groupVI	LG11	OpGen_UNITIG_4038_168	LG16	2.1	231564	LG11:288379-455577(+)	groupVI:1284905-1438730(+)
ASB_LG16_LG22	superscaffold_58	@unitig_4034|quiver_310	1	29006	scaffold_61	LG11	OpGen_UNITIG_4038_169	-	-	1041303	LG11:551360-1515076(+)	scaffold_61:12838-552665(+)
ASB_LG16_LG22	superscaffold_58	@unitig_4035|quiver_673	1	13722	scaffold_76	LG11	OpGen_UNITIG_4038_170	-	-	191101	LG11:24994329-25123795(+)	scaffold_76:198603-307854(+)
ASB_LG16_LG22	superscaffold_58	scaffold_83_178	-1	16566	groupVI	LG11	OpGen_UNITIG_4038_171	LG12	7.6	480602	LG11:25341099-25784759(-)	groupVI:21088-195776(-)
ASB_LG16_LG22	superscaffold_58	@unitig_4038|quiver_519	1	0	groupVI	LG11	OpGen_UNITIG_4038_172	-	-	434348	LG11:26117718-26125885(+)	groupVI:236080-356665(+)
ASB_LG14	superscaffold_59_2	@unitig_4510|quiver_3611	-1	55388	groupVII	UN	UNITIG_4510_QUIVER_1865	-	-	8040		groupVII:10432254-10440021(+)
ASB_LG14	superscaffold_59_2	@unitig_3950|quiver_648	-1	6981	groupVII	LG3	OpGen_UNITIG_723_549	-	-	226229	LG3:18923-83669(+)	groupVII:10336748-10363634(+)
ASB_LG14	superscaffold_59_2	@unitig_3949|quiver_783	-1	1635	scaffold_47	LG3	UNITIG_3949_QUIVER_3485	LG14	3.4	99151	LG3:531679-544537(+)	scaffold_47:263365-272305(+)
ASB_LG14	superscaffold_59_2	@unitig_3948|quiver_620	-1	10000	scaffold_47	LG3	UNITIG_3948_QUIVER_3173	-	-	240304	LG3:907895-1017099(-)	scaffold_47:602142-618529(-)
								-	-
ASB_LG14	superscaffold_10_2	@unitig_3946|quiver_715	1	1000	scaffold_47	LG3	UNITIG_3946_QUIVER_1854	-	-	146862		scaffold_47:650308-656753(-)
ASB_LG14	superscaffold_10_2	@unitig_723|quiver_495	-1	1027	scaffold_47	LG3	OpGen_UNITIG_723_552	LG14	4.7	465122	LG3:1048655-1306120(-)	scaffold_47:670506-858938(-)
ASB_LG14	superscaffold_10_2	@unitig_3944|quiver_398	-1	8186	scaffold_47	LG3	OpGen_UNITIG_1412_39	LG14	6.9	711115	LG3:1327009-2087599(-)	scaffold_47:862675-1369556(-)
ASB_LG14	superscaffold_10_2	scaffold_52_111	-1	1000	groupVII	LG3	OpGen_UNITIG_1412_38	LG14	8.2	1353441	LG3:3177914-3488857(-)	groupVII:10062315-10306122(+)
ASB_LG14	superscaffold_10_2	scaffold_52_110	-1	44344	groupVII	LG3	OpGen_UNITIG_1412_37	LG14	8.2	1089524	LG3:3504128-4457419(-)	groupVII:9245277-10007668(+)
ASB_LG14	superscaffold_10_2	@unitig_113|quiver_2278	1	21217	groupIX	LG3	UNITIG_113_QUIVER_1418	-	-	12059	LG3:4507749-4515378(+)
ASB_LG14	superscaffold_10_2	@unitig_655|quiver_835	-1	8538	groupVII	LG3	UNITIG_655_QUIVER_2854	-	-	42514		groupVII:8970130-8977768(+)
ASB_LG14	superscaffold_10_2	@unitig_4732|quiver_921	-1	3891	groupVII	LG3	UNITIG_4732_QUIVER_2010	-	-	31168	LG3:4577251-4583571(-)	groupVII:8948173-8957727(+)
ASB_LG14	superscaffold_10_2	@unitig_4730|quiver_1456	-1	1000	groupVII	LG3	UNITIG_4730_QUIVER_817	-	-	39444
ASB_LG14	superscaffold_10_2	@unitig_4665|quiver_1713	-1	8045	-	LG3	UNITIG_4665_QUIVER_3168	-	-	25324
ASB_LG14	superscaffold_10_2	@unitig_4729|quiver_343	-1	1000	groupVII	LG3	OpGen_UNITIG_1412_35	LG14	14	944614	LG3:4649306-5581572(-)	groupI:15841484-15867434(-)
ASB_LG14	superscaffold_10_2	@unitig_1412|quiver_383	1	100000	groupVII	LG3	OpGen_UNITIG_1412_34	LG14	37.3	720937	LG3:5595405-6282371(+)	groupVII:7583757-8157783(-)
ASB_LG14	superscaffold_7_2	scaffold_14_30	1	1000	groupVII	LG3	OpGen_UNITIG_4911_815_424	LG14	21.7	162810	LG3:13348898-13403094(-)	groupVII:2238019-2280829(+)
ASB_LG14	superscaffold_7_2	@unitig_1787|quiver_1745	-1	6817	groupVIII	LG3	UNITIG_1787_QUIVER_688	-	-	22502
ASB_LG14	superscaffold_7_2	scaffold_14_31	1	2931	groupVII	LG3	OpGen_UNITIG_4911_815_425	LG14	21.7	282634	LG3:13025861-13293876(-)	groupVII:2299059-2416183(+)
ASB_LG14	superscaffold_7_2	@unitig_4911|quiver_482	-1	9031	groupVII	LG3	OpGen_UNITIG_4911_815_426	-	-	454066	LG3:12566420-12984568(+)	groupVII:2471183-2795413(-)
ASB_LG14	superscaffold_7_2	@unitig_4909|quiver_617	-1	87583	groupVII	LG3	OpGen_UNITIG_4911_815_427	-	-	244703	LG3:12336201-12545131(+)	groupVII:2822057-2966912(-)
ASB_LG14	superscaffold_7_2	scaffold_31_66	1	1000	groupVII	LG3	OpGen_UNITIG_4911_815_428	-	-	395139	LG3:11874223-12222750(-)	groupVII:3034323-3246871(+)
ASB_LG14	superscaffold_7_2	@unitig_812|quiver_467	1	3177	groupVII	LG3	OpGen_UNITIG_4911_815_430	-	-	499028	LG3:9989216-10472037(+)	groupVII:4182782-4487756(-)
ASB_LG14	superscaffold_7_2	@unitig_41|quiver_262	-1	41065	groupVII	LG3	OpGen_UNITIG_4911_815_429	LG14	26.9	1454721	LG3:9824883-9911359(+)	groupVII:4504740-4594313(-)
ASB_LG14	superscaffold_7_2	@unitig_1825|quiver_541	-1	13115	groupVII	LG3	OpGen_UNITIG_4911_815_432	LG14	50.8	329425	LG3:9487500-9757362(+)	groupVII:4820903-5012231(-)
ASB_LG14	superscaffold_7_2	@unitig_3983|quiver_689	-1	1000	groupVII	LG3	OpGen_UNITIG_4911_815_433	-	-	161530	LG3:9351807-9459444(+)	groupVII:5041308-5136171(-)
ASB_LG14	superscaffold_7_2	@unitig_3982|quiver_3712	-1	100000	-	LG3	UNITIG_3982_QUIVER_2570	-	-	22706
ASB_LG14	superscaffold_38_2	@unitig_1816|quiver_536	1	3606	groupVII	LG14	OpGen_UNITIG_4693_361	-	-	368307	LG14:3548586-3581579(-)	groupVII:1742623-2078042(-)
ASB_LG14	superscaffold_38_2	@unitig_5242|quiver_681	-1	5305	groupVII	LG14	OpGen_UNITIG_4693_362	-	-	183326	LG14:3087319-3261322(+)	groupVII:1628029-1739551(+)
ASB_LG14	superscaffold_38_2	@unitig_1886|quiver_1146	-1	1000	groupXIV	UN	UNITIG_1886_QUIVER_3676	-	-	36630
ASB_LG14	superscaffold_38_2	@unitig_5240|quiver_740	-1	15772	groupVII	LG14	OpGen_UNITIG_4693_363	-	-	142724	LG14:2917287-2949454(+)	groupVII:1584265-1592348(+)
ASB_LG14	superscaffold_38_2	@unitig_1805|quiver_507	-1	1010	groupVII	LG14	OpGen_UNITIG_4693_364	-	-	384059	LG14:2561427-2873832(+)	groupVII:1441336-1555106(+)
ASB_LG14	superscaffold_38_2	scaffold_5_13	-1	10000	scaffold_1331	LG14	OpGen_UNITIG_4693_365	LG14	25.6	235435	LG14:2341472-2516452(+)
ASB_LG14	superscaffold_6_1	scaffold_5_12	-1	9698	groupVII	LG14	OpGen_UNITIG_4693_366	LG14	25.6	156309	LG14:2200871-2207344(+)	groupVII:881682-900329(+)
ASB_LG14	superscaffold_6_1	@unitig_4693|quiver_366	-1	21472	groupVII	LG14	OpGen_UNITIG_4693_367	LG14	72.4	797146	LG14:1312120-2129474(+)	groupVII:975803-1078249(-)
ASB_LG14	superscaffold_6_1	@unitig_2064|quiver_657	1	2829	groupVII	LG14	OpGen_UNITIG_4693_368	-	-	194969	LG14:1118304-1281002(-)	groupVII:1123544-1183920(+)
ASB_LG14	superscaffold_6_1	@unitig_4893|quiver_432	-1	48699	groupVII	LG14	OpGen_UNITIG_4693_369	-	-	629745	LG14:779429-1048808(+)	groupVII:555169-562257(-)
ASB_LG14	superscaffold_6_1	@unitig_5102|quiver_741	1	70000	groupVII	LG14	OpGen_UNITIG_4693_370	-	-	162783	LG14:674696-688261(+)	groupVII:1372340-1390528(+)
ASB_LG14	superscaffold_6_1	@unitig_5104|quiver_679	1	0	groupVII	LG14	UNITIG_5104_QUIVER_1880	-	-	201706	UN:81220170-81226444(-)	groupVII:286000-293594(-)
