# Supplementary material for: Chromosomal-Level Assembly of the Asian Seabass Genome Using Long Sequence Reads and Multi-layered Scaffolding
Source: PLoS Genet. 2016 Apr 15;12(4):e1005954. doi: 10.1371/journal.pgen.1005954 (PMC4833346; doi:10.1371/journal.pgen.1005954)
Supplement: S17 Table — (XLSX) [file pgen.1005954.s032.xlsx]

## Sheet: 17
S17 Table. Inventory of 247 overlaps between ends of neighbouring contigs that were closed during scaffolding of the Asian seabass genome
component A	component B	primary CTG A	primary CTG B	id%	aligned bp			start CTG A	end CTG A	start CTG B	end CTG B	E-Value	Score	length CTG A	length CTG B	TYPE
ASB_LG23|size18273745_4	ASB_LG23|size18273745_5	scaffold_90_194	@unitig_1823|quiver_560	95.88	97	1	3	258321	258414	1	97	3e-36	154	258415	302778	VALID JOIN
ASB_LG23|size18273745_8	ASB_LG23|size18273745_9	scaffold_30_64	@unitig_4927|quiver_2942	98.9	10002	13	62	372928	382851	1	9983	0	17771	382851	11565	VALID JOIN
ASB_LG23|size18273745_21	ASB_LG23|size18273745_22	@unitig_1151|quiver_306	scaffold_77_165	99.07	108	1	0	1063678	1063785	2	109	1e-47	195	1063785	476301	VALID JOIN
ASB_LG23|size18273745_23	ASB_LG23|size18273745_24	@unitig_1754|quiver_632	@unitig_5056|quiver_637	99.34	15649	49	47	191596	207216	12	15634	0	28278	207216	213792	VALID JOIN
ASB_LG23|size18273745_24	ASB_LG23|size18273745_25	@unitig_5056|quiver_637	@unitig_2033|quiver_1477	98.93	16758	36	83	197090	213792	1	16669	0	29817	213792	22765	VALID JOIN
ASB_LG23|size18273745_29	ASB_LG23|size18273745_30	@unitig_1182|quiver_1127	@unitig_4663|quiver_325	99.23	15410	19	67	6106	21460	1	15366	0	27711	21460	989483	VALID JOIN
ASB_LG23|size18273745_36	ASB_LG23|size18273745_37	@unitig_3867|quiver_494	scaffold_87_187	97.99	8465	27	82	436587	444965	1	8408	0	14558	444965	348926	VALID JOIN
ASB_LG23|size18273745_37	ASB_LG23|size18273745_38	scaffold_87_187	@unitig_3871|quiver_797	99.27	16577	25	82	332371	348926	1	16502	0	29854	348926	80023	VALID JOIN
ASB_LG23|size18273745_44	ASB_LG23|size18273745_45	@unitig_4007|quiver_1138	@unitig_4008|quiver_2214	99.36	3146	0	17	25142	28280	1	3133	0	5681	28280	14813	VALID JOIN
ASB_LG4|size25804736_53	ASB_LG4|size25804736_54	scaffold_75_160	@unitig_4254|quiver_1718	99.98	4233	0	1	924198	928430	1	4232	0	7810	928430	15972	VALID JOIN
ASB_LG4|size25804736_54	ASB_LG4|size25804736_55	@unitig_4254|quiver_1718	scaffold_75_159	99.61	12274	0	39	3723	15972	1	12250	0	22356	15972	1638147	VALID JOIN
ASB_LG4|size25804736_55	ASB_LG4|size25804736_56	scaffold_75_159	scaffold_70_147	95.44	241	0	4	1637907	1638147	1	230	1e-100	374	1638147	3093487	VALID JOIN
ASB_LG4|size25804736_56	ASB_LG4|size25804736_57	scaffold_70_147	scaffold_70_148	97.1	1070	11	11	3092212	3093276	26	1080	0	1786	3093487	9771180	VALID JOIN
ASB_LG4|size25804736_58	ASB_LG4|size25804736_59	@unitig_4128|quiver_629	@unitig_4130|quiver_361	97.77	3097	37	23	226028	229093	2	3097	0	5308	229093	841791	VALID JOIN
ASB_LG4|size25804736_62	ASB_LG4|size25804736_63	@unitig_4133|quiver_736	@unitig_4135|quiver_526	98.95	7816	11	39	123538	131350	1	7748	0	13913	131350	388053	VALID JOIN
ASB_LG4|size25804736_63	ASB_LG4|size25804736_64	@unitig_4135|quiver_526	@unitig_4137|quiver_685	99.12	6125	1	43	381961	388053	1	6104	0	10962	388053	232820	VALID JOIN
ASB_LG4|size25804736_64	ASB_LG4|size25804736_65	@unitig_4137|quiver_685	scaffold_92_197	98.85	5058	14	28	227798	232820	1	5049	0	8979	232820	80058	VALID JOIN
ASB_LG4|size25804736_65	ASB_LG4|size25804736_66	scaffold_92_197	scaffold_92_198	98.29	3968	6	30	76089	80050	1	3912	0	6894	80058	396943	VALID JOIN
ASB_LG4|size25804736_70	ASB_LG4|size25804736_71	@unitig_4153|quiver_688	@unitig_4151|quiver_895	99.54	4996	2	19	161552	166539	1	4983	0	9079	166539	66994	VALID JOIN
ASB_LG12|size28096886_79	ASB_LG12|size28096886_80	@unitig_3883|quiver_568	@unitig_3885|quiver_803	99.16	8055	6	44	320946	328963	1	8030	0	14441	328963	85147	VALID JOIN
ASB_LG12|size28096886_81	ASB_LG12|size28096886_82	@unitig_4637|quiver_615	@unitig_4638|quiver_379	99.32	3972	6	19	278449	282406	1	3965	0	7166	282406	694833	VALID JOIN
ASB_LG12|size28096886_89	ASB_LG12|size28096886_90	@unitig_5611|quiver_727	@unitig_5612|quiver_849	99.35	8424	10	40	126724	135125	1	8401	0	15210	135125	61863	VALID JOIN
ASB_LG12|size28096886_94	ASB_LG12|size28096886_95	scaffold_17_38	scaffold_17_37	99.8	13845	16	10	694850	708688	1	13839	0	25401	708688	27146	VALID JOIN
ASB_LG12|size28096886_98	ASB_LG12|size28096886_99	@unitig_5085|quiver_410	@unitig_5083|quiver_314	97	467	1	11	627059	627522	1	457	0	773	627522	1049567	VALID JOIN
ASB_LG12|size28096886_108	ASB_LG12|size28096886_109	@unitig_914|quiver_1296	@unitig_4934|quiver_668	99.25	15946	28	62	10271	26158	1	15913	0	28703	26158	189684	VALID JOIN
ASB_LG12|size28096886_111	ASB_LG12|size28096886_112	@unitig_4936|quiver_789	@unitig_4740|quiver_1885	99.55	10042	6	21	80266	90300	81	10090	0	18258	90300	20384	VALID JOIN
ASB_LG12|size28096886_114	ASB_LG12|size28096886_115	@unitig_4354|quiver_261	scaffold_94_204	99.36	10659	12	43	1446682	1457316	1	10627	0	19256	1457316	2367366	VALID JOIN
ASB_LG12|size28096886_116	ASB_LG12|size28096886_117	@unitig_4453|quiver_281	@unitig_4452|quiver_826	98.87	5468	7	46	1257142	1262576	1	5446	0	9703	1262576	63912	VALID JOIN
ASB_LG12|size28096886_124	ASB_LG12|size28096886_125	@unitig_1124|quiver_1682	@unitig_1122|quiver_1347	99.46	14747	6	66	18634	33341	1	14712	0	26722	33341	37265	VALID JOIN
ASB_LG12|size28096886_126	ASB_LG12|size28096886_127	@unitig_4358|quiver_2005	@unitig_4359|quiver_605	99.39	17901	3	91	1632	19473	1	17853	0	32348	19473	257024	VALID JOIN
ASB_LG12|size28096886_127	ASB_LG12|size28096886_128	@unitig_4359|quiver_605	@unitig_1054|quiver_472	95.37	14201	54	323	243045	257024	1	13819	0	22027	257024	470538	VALID JOIN
ASB_LG12|size28096886_128	ASB_LG12|size28096886_129	@unitig_1054|quiver_472	scaffold_45_96	100	75	0	0	470464	470538	1	75	3e-31	139	470538	723329	VALID JOIN
ASB_LG12|size28096886_136	ASB_LG12|size28096886_137	@unitig_1684|quiver_480	@unitig_1865|quiver_547	98.67	75	0	1	429604	429678	1	74	2e-29	132	429678	330116	VALID JOIN
ASB_LG24|size20003884_149	ASB_LG24|size20003884_150	scaffold_47_100	@unitig_4317|quiver_2103	99.43	11815	13	43	869924	881719	1	11780	0	21398	881719	25397	VALID JOIN
ASB_LG24|size20003884_160	ASB_LG24|size20003884_161	@unitig_598|quiver_874	scaffold_71_149	98.83	16691	52	106	21593	38193	1	16638	0	29610	38193	197737	VALID JOIN
ASB_LG24|size20003884_162	ASB_LG24|size20003884_163	@unitig_594|quiver_993	@unitig_4600|quiver_284	98.98	17636	63	84	14329	31922	2	17562	0	31462	31922	1252861	VALID JOIN
ASB_LG24|size20003884_163	ASB_LG24|size20003884_164	@unitig_4600|quiver_284	@unitig_333|quiver_599	99.07	13570	39	52	1239323	1252861	1	13514	0	24280	1252861	295477	VALID JOIN
ASB_LG24|size20003884_165	ASB_LG24|size20003884_166	@unitig_4690|quiver_641	scaffold_48_103	99.37	10443	3	52	199236	209649	1	10409	0	18860	209649	3326704	VALID JOIN
ASB_LG24|size20003884_167	ASB_LG24|size20003884_168	@unitig_4096|quiver_609	@unitig_4097|quiver_397	99.4	6946	15	24	229167	236103	1	6928	0	12569	236103	727800	VALID JOIN
ASB_LG24|size20003884_169	ASB_LG24|size20003884_170	@unitig_289|quiver_2021	@unitig_3913|quiver_365	99.56	12020	8	37	14693	26695	543	12534	0	21861	26695	808860	CHECK!!!
ASB_LG24|size20003884_170	ASB_LG24|size20003884_171	@unitig_3913|quiver_365	@unitig_4501|quiver_875	99	11776	15	76	797106	808860	1	11694	0	20997	808860	73450	VALID JOIN
ASB_LG24|size20003884_174	ASB_LG24|size20003884_175	@unitig_490|quiver_1135	@unitig_4505|quiver_1090	99.42	13185	43	23	19196	32361	196	13365	0	23891	32361	30165	VALID JOIN
ASB_LG24|size20003884_175	ASB_LG24|size20003884_176	@unitig_4505|quiver_1090	scaffold_85_183	99.52	11850	8	45	18348	30165	1	11833	0	21521	30165	1582135	VALID JOIN
ASB_LG8|size26275734_179	ASB_LG8|size26275734_180	scaffold_29_62	scaffold_41_89	99.76	9397	0	19	1413825	1423204	1	9391	0	17204	1423204	505532	VALID JOIN
ASB_LG8|size26275734_183	ASB_LG8|size26275734_184	scaffold_64_135	scaffold_64_136	99.36	12653	22	41	3067271	3079896	1	12621	0	22862	3080096	1599437	VALID JOIN
ASB_LG8|size26275734_185	ASB_LG8|size26275734_186	@unitig_4383|quiver_238	@unitig_4381|quiver_854	99.29	9167	14	43	2098543	2107682	1	9143	0	16521	2107682	56920	VALID JOIN
ASB_LG8|size26275734_186	ASB_LG8|size26275734_187	@unitig_4381|quiver_854	@unitig_4494|quiver_2337	99.51	15012	3	58	41957	56920	1	14990	0	27253	56920	25752	VALID JOIN
ASB_LG8|size26275734_189	ASB_LG8|size26275734_190	@unitig_3794|quiver_2218	scaffold_40_87	98.95	5607	9	42	13884	19472	1	5575	0	9982	19472	1098635	VALID JOIN
ASB_LG8|size26275734_190	ASB_LG8|size26275734_191	scaffold_40_87	@unitig_4376|quiver_697	99.58	12035	6	41	1086617	1098635	1	12007	0	21907	1098635	153581	VALID JOIN
ASB_LG8|size26275734_192	ASB_LG8|size26275734_193	@unitig_4168|quiver_1267	@unitig_4170|quiver_2209	98.23	11448	7	100	26267	37544	1	11422	0	19835	37544	22273	VALID JOIN
ASB_LG8|size26275734_194	ASB_LG8|size26275734_195	@unitig_4955|quiver_233	@unitig_3989|quiver_595	96.43	56	1	1	2202629	2202683	1	56	2e-16	91.6	2202706	290496	VALID JOIN
ASB_LG8|size26275734_197	ASB_LG8|size26275734_198	@unitig_3987|quiver_353	@unitig_3986|quiver_527	97.75	4529	17	53	872342	876862	1	4452	0	7720	876862	365771	VALID JOIN
ASB_LG8|size26275734_198	ASB_LG8|size26275734_199	@unitig_3986|quiver_527	@unitig_3985|quiver_3249	98.86	11883	22	85	353917	365771	1	11797	0	21086	365771	14733	VALID JOIN
ASB_LG8|size26275734_199	ASB_LG8|size26275734_200	@unitig_3985|quiver_3249	@unitig_3984|quiver_416	98.61	14640	27	127	219	14733	1	14589	0	25748	14733	666533	VALID JOIN
ASB_LG8|size26275734_202	ASB_LG8|size26275734_203	@unitig_3923|quiver_501	@unitig_352|quiver_1114	99.36	13691	18	47	434104	447749	1	13667	0	24736	447760	33260	VALID JOIN
ASB_LG8|size26275734_204	ASB_LG8|size26275734_205	@unitig_3921|quiver_660	@unitig_3919|quiver_386	99.18	12918	11	78	201608	214494	1	12854	0	23180	214494	701801	VALID JOIN
ASB_LG8|size26275734_206	ASB_LG8|size26275734_207	scaffold_88_189	scaffold_88_190	99.27	13434	17	44	577040	590432	1	13394	0	24190	590432	538454	VALID JOIN
ASB_LG8|size26275734_212	ASB_LG8|size26275734_213	scaffold_91_196	scaffold_91_195	96.31	217	6	2	508992	509207	1	216	3e-96	355	509227	596742	VALID JOIN
ASB_LG8|size26275734_220	ASB_LG8|size26275734_221	scaffold_12_27	@unitig_4882|quiver_3204	98.78	5062	1	45	17526	22556	1	5032	0	8948	22556	12540	VALID JOIN
ASB_LG8|size26275734_221	ASB_LG8|size26275734_222	@unitig_4882|quiver_3204	@unitig_4883|quiver_3614	99.2	9748	6	70	2837	12540	1	9720	0	17503	12540	14495	VALID JOIN
ASB_LG3|size23784672_228	ASB_LG3|size23784672_229	@unitig_4105|quiver_653	@unitig_4106|quiver_770	99.09	7292	5	40	206772	214057	1	7237	0	13044	214057	114086	VALID JOIN
ASB_LG3|size23784672_229	ASB_LG3|size23784672_230	@unitig_4106|quiver_770	@unitig_4108|quiver_382	99.48	15629	3	58	98513	114086	1	15606	0	28341	114086	750880	VALID JOIN
ASB_LG3|size23784672_233	ASB_LG3|size23784672_234	@unitig_4527|quiver_643	@unitig_4529|quiver_236	99.14	4077	11	24	197503	201569	1	4063	0	7313	201569	2146335	VALID JOIN
ASB_LG3|size23784672_240	ASB_LG3|size23784672_241	@unitig_4535|quiver_277	@unitig_4537|quiver_2961	99.42	11747	4	57	1341547	1353266	1	11710	0	21257	1353266	14818	VALID JOIN
ASB_LG3|size23784672_241	ASB_LG3|size23784672_242	@unitig_4537|quiver_2961	@unitig_4538|quiver_375	99.29	13835	2	83	1022	14818	1	13777	0	24917	14818	787038	VALID JOIN
ASB_LG3|size23784672_242	ASB_LG3|size23784672_243	@unitig_4538|quiver_375	@unitig_813|quiver_760	96.55	58	2	0	786886	786943	1	58	5e-19	97.1	787038	117471	VALID JOIN
ASB_LG3|size23784672_243	ASB_LG3|size23784672_244	@unitig_813|quiver_760	scaffold_4_10	99.38	12667	24	43	104836	117471	1	12644	0	22910	117471	243556	VALID JOIN
ASB_LG3|size23784672_244	ASB_LG3|size23784672_245	scaffold_4_10	scaffold_4_11	98.97	15089	40	79	228548	243556	64	15117	0	26899	243556	2056454	VALID JOIN
ASB_LG3|size23784672_247	ASB_LG3|size23784672_248	@unitig_4251|quiver_274	@unitig_4253|quiver_538	98.98	8531	13	50	1359032	1367541	1	8478	0	15204	1367541	376722	VALID JOIN
ASB_LG3|size23784672_248	ASB_LG3|size23784672_249	@unitig_4253|quiver_538	@unitig_4301|quiver_2763	96.82	314	7	3	376262	376573	1	313	5e-148	521	376722	17633	VALID JOIN
ASB_LG3|size23784672_250	ASB_LG3|size23784672_251	@unitig_4303|quiver_271	@unitig_4304|quiver_336	99.55	10418	2	40	1377291	1387681	1	10400	0	18936	1387681	968040	VALID JOIN
ASB_LG3|size23784672_253	ASB_LG3|size23784672_254	@unitig_1434|quiver_2396	@unitig_1417|quiver_390	97.55	10637	116	75	90	10631	1	10587	0	18063	10635	711214	VALID JOIN
ASB_LG3|size23784672_255	ASB_LG3|size23784672_256	@unitig_2678|quiver_2362	@unitig_1454|quiver_399	98.36	61	1	0	23071	23131	253	313	4e-23	108	23153	649034	VALID JOIN
ASB_LG3|size23784672_256	ASB_LG3|size23784672_257	@unitig_1454|quiver_399	@unitig_1726|quiver_579	100	51	0	0	648971	649021	1	51	4e-18	95.3	649034	291993	VALID JOIN
ASB_LG3|size23784672_259	ASB_LG3|size23784672_260	@unitig_4627|quiver_703	@unitig_1597|quiver_441	95.83	72	3	0	157578	157649	37	108	4e-25	117	157732	578167	VALID JOIN
ASB_LG3|size23784672_260	ASB_LG3|size23784672_261	@unitig_1597|quiver_441	@unitig_4912|quiver_404	97.1	69	0	2	578097	578165	4	70	6e-24	115	578167	645110	VALID JOIN
ASB_LG3|size23784672_268	ASB_LG3|size23784672_269	@unitig_1244|quiver_362	@unitig_1903|quiver_564	100	50	0	0	836177	836226	1	50	2e-17	93.5	836443	315002	VALID JOIN
ASB_LG3|size23784672_272	ASB_LG3|size23784672_273	@unitig_2016|quiver_848	@unitig_5186|quiver_616	99.66	16989	7	49	21546	38515	1	16958	0	31011	38515	233043	VALID JOIN
ASB_LG17|size27846229_278	ASB_LG17|size27846229_279	@unitig_4171|quiver_690	@unitig_4173|quiver_748	98.85	5642	17	43	183634	189242	1	5627	0	10015	189242	125157	VALID JOIN
ASB_LG17|size27846229_282	ASB_LG17|size27846229_283	@unitig_4177|quiver_823	@unitig_4178|quiver_448	99.43	4557	0	22	54536	59080	1	4543	0	8248	59080	567369	VALID JOIN
ASB_LG17|size27846229_285	ASB_LG17|size27846229_286	@unitig_5948|quiver_406	@unitig_5949|quiver_217	98.6	9531	35	48	726482	735955	1	9490	0	16774	735955	3274510	VALID JOIN
ASB_LG17|size27846229_288	ASB_LG17|size27846229_289	@unitig_317|quiver_1270	@unitig_5951|quiver_228	99.34	15229	20	64	8037	23209	1	15204	0	27488	23209	2495501	VALID JOIN
ASB_LG17|size27846229_298	ASB_LG17|size27846229_299	@unitig_5883|quiver_455	@unitig_5884|quiver_3103	99.19	12492	5	53	526912	539393	1	12406	0	22421	539393	14744	VALID JOIN
ASB_LG17|size27846229_299	ASB_LG17|size27846229_300	@unitig_5884|quiver_3103	scaffold_44_95	99.12	14269	2	80	569	14744	1	14238	0	25538	14744	6812088	VALID JOIN
ASB_LG17|size27846229_301	ASB_LG17|size27846229_302	@unitig_5888|quiver_580	@unitig_4885|quiver_517	99.57	13016	1	48	271356	284350	1	12982	0	23675	284350	386543	VALID JOIN
ASB_LG1|size26068746_321	ASB_LG1|size26068746_322	scaffold_21_46	scaffold_21_45	95.52	67	2	1	143070	143136	8	73	1e-22	106	143327	74867	VALID JOIN
ASB_LG1|size26068746_327	ASB_LG1|size26068746_328	@unitig_5100|quiver_3188	scaffold_51_109	99.24	8194	3	47	867	9009	1	8186	0	14733	9009	113737	VALID JOIN
ASB_LG1|size26068746_337	ASB_LG1|size26068746_338	@unitig_4823|quiver_419	@unitig_580|quiver_718	98.61	13276	43	76	633834	647094	1	13150	0	23366	647165	138768	VALID JOIN
ASB_LG1|size26068746_345	ASB_LG1|size26068746_346	@unitig_4202|quiver_671	@unitig_4203|quiver_2979	98.81	6319	5	57	177683	183962	1	6288	0	11189	183962	14141	VALID JOIN
ASB_LG1|size26068746_357	ASB_LG1|size26068746_358	@unitig_4556|quiver_608	@unitig_4554|quiver_2458	98.59	4340	13	36	250229	254540	1	4320	0	7633	254540	24045	VALID JOIN
ASB_LG1|size26068746_359	ASB_LG1|size26068746_360	@unitig_1142|quiver_2678	@unitig_1014|quiver_943	99.2	11053	9	70	7426	18426	1	11026	0	19850	18616	43505	VALID JOIN
ASB_LG1|size26068746_360	ASB_LG1|size26068746_361	@unitig_1014|quiver_943	@unitig_4553|quiver_415	99.62	16779	29	33	26751	43505	1	16769	0	30605	43505	649165	VALID JOIN
ASB_LG1|size26068746_361	ASB_LG1|size26068746_362	@unitig_4553|quiver_415	@unitig_23|quiver_500	99.86	2798	0	4	646371	649165	1	2797	0	5142	649165	406398	VALID JOIN
ASB_LG1|size26068746_364	ASB_LG1|size26068746_365	@unitig_4468|quiver_532	@unitig_4466|quiver_934	98.53	7869	11	79	347066	354867	1	7831	0	13791	354867	41543	VALID JOIN
ASB_LG1|size26068746_365	ASB_LG1|size26068746_366	@unitig_4466|quiver_934	scaffold_77_164	98.78	14945	54	80	26661	41543	1	14879	0	26472	41543	226701	VALID JOIN
ASB_LG1|size26068746_366	ASB_LG1|size26068746_367	scaffold_77_164	@unitig_4648|quiver_326	99.48	7529	3	34	219186	226701	1	7506	0	13655	226701	971827	VALID JOIN
ASB_LG1|size26068746_373	ASB_LG1|size26068746_374	@unitig_1718|quiver_1120	@unitig_4614|quiver_493	98.95	19452	59	72	11147	30526	6	19384	0	34657	30526	448386	VALID JOIN
ASB_LG1|size26068746_378	ASB_LG1|size26068746_379	@unitig_4207|quiver_682	@unitig_4209|quiver_327	99.42	9250	2	45	193771	202996	1	9222	0	16735	202996	940739	VALID JOIN
ASB_LG1|size26068746_379	ASB_LG1|size26068746_380	@unitig_4209|quiver_327	scaffold_80_172	98.57	8945	8	93	931865	940739	1	8895	0	15699	940739	263196	VALID JOIN
ASB_LG21|size28917716_383	ASB_LG21|size28917716_384	@unitig_4899|quiver_563	@unitig_4898|quiver_597	99.79	11187	3	19	350170	361346	1	11177	0	20513	361346	260805	VALID JOIN
ASB_LG21|size28917716_390	ASB_LG21|size28917716_391	scaffold_68_143	@unitig_5253|quiver_729	98.72	8033	12	81	142924	150900	1	7998	0	14179	150900	125419	VALID JOIN
ASB_LG21|size28917716_391	ASB_LG21|size28917716_392	@unitig_5253|quiver_729	@unitig_2030|quiver_1366	98.68	15022	65	79	110434	125419	1	14925	0	26520	125419	17908	VALID JOIN
ASB_LG21|size28917716_396	ASB_LG21|size28917716_397	@unitig_3873|quiver_2985	@unitig_3872|quiver_594	99.19	12891	4	77	820	13644	1	12857	0	23137	13644	237265	VALID JOIN
ASB_LG21|size28917716_398	ASB_LG21|size28917716_399	@unitig_4349|quiver_275	@unitig_4351|quiver_533	99.44	3581	3	16	1301306	1304878	1	3572	0	6486	1304878	352771	VALID JOIN
ASB_LG21|size28917716_402	ASB_LG21|size28917716_403	@unitig_5110|quiver_422	@unitig_1384|quiver_1036	99.38	12645	8	66	594611	607215	1	12615	0	22855	607215	34822	VALID JOIN
ASB_LG21|size28917716_403	ASB_LG21|size28917716_404	@unitig_1384|quiver_1036	@unitig_5108|quiver_793	99.35	14400	12	48	20472	34822	1	14367	0	25996	34822	67186	VALID JOIN
ASB_LG21|size28917716_404	ASB_LG21|size28917716_405	@unitig_5108|quiver_793	@unitig_1110|quiver_292	95.87	121	5	0	67066	67186	15	135	4e-49	196	67186	1144198	VALID JOIN
ASB_LG21|size28917716_420	ASB_LG21|size28917716_421	@unitig_4608|quiver_425	@unitig_4609|quiver_319	98.66	6132	28	35	636918	643009	1	6118	0	10820	643009	1063817	VALID JOIN
ASB_LG21|size28917716_423	ASB_LG21|size28917716_424	@unitig_5938|quiver_351	@unitig_5719|quiver_529	98.92	14503	32	80	862024	876496	1	14408	0	25796	876533	346635	VALID JOIN
ASB_LG21|size28917716_426	ASB_LG21|size28917716_427	@unitig_5720|quiver_230	@unitig_410|quiver_1583	99.52	15691	5	67	2371017	2386660	1	15667	0	28489	2386660	24936	VALID JOIN
ASB_LG21|size28917716_428	ASB_LG21|size28917716_429	@unitig_5722|quiver_220	@unitig_4961|quiver_423	99.35	15698	3	61	2967527	2983159	1	15664	0	28332	2983159	659111	VALID JOIN
ASB_LG21|size28917716_431	ASB_LG21|size28917716_432	@unitig_370|quiver_539	scaffold_28_60	99.72	15775	0	37	333466	349209	1	15762	0	28847	349209	3713158	VALID JOIN
ASB_LG5|size29417169_440	ASB_LG5|size29417169_441	scaffold_63_132	scaffold_14_32	99.2	9537	1	49	297988	307465	1	9521	0	17121	307465	174952	VALID JOIN
ASB_LG5|size29417169_445	ASB_LG5|size29417169_446	scaffold_19_41	@unitig_4625|quiver_575	99.59	6629	3	23	105532	112149	1	6616	0	12070	112149	304857	VALID JOIN
ASB_LG5|size29417169_447	ASB_LG5|size29417169_448	@unitig_1084|quiver_1378	@unitig_3841|quiver_598	98.49	14919	69	65	12558	27406	1	14832	0	26153	27406	279002	VALID JOIN
ASB_LG5|size29417169_449	ASB_LG5|size29417169_450	@unitig_4424|quiver_510	@unitig_294|quiver_241	96.61	59	2	0	414073	414131	48	106	1e-18	99	414131	1923499	VALID JOIN
ASB_LG5|size29417169_455	ASB_LG5|size29417169_456	@unitig_4652|quiver_387	@unitig_1368|quiver_401	95.45	4964	121	66	731965	736852	96	5030	0	7817	736878	680554	VALID JOIN
ASB_LG5|size29417169_459	ASB_LG5|size29417169_460	scaffold_33_71	@unitig_5049|quiver_514	98.97	13071	5	93	294741	307778	1	12974	0	23270	307778	371157	VALID JOIN
ASB_LG5|size29417169_464	ASB_LG5|size29417169_465	@unitig_4121|quiver_348	@unitig_5718|quiver_224	95.57	26093	30	439	897854	923255	1	25658	0	40741	923255	2820012	VALID JOIN
ASB_LG5|size29417169_465	ASB_LG5|size29417169_466	@unitig_5718|quiver_224	@unitig_5716|quiver_305	98.68	2349	1	28	2817677	2820012	1	2332	0	4139	2820012	1073870	VALID JOIN
ASB_LG5|size29417169_471	ASB_LG5|size29417169_472	@unitig_5707|quiver_234	@unitig_5706|quiver_453	99.51	6529	6	21	2138150	2144669	1	6512	0	11856	2144669	538215	VALID JOIN
ASB_LG5|size29417169_472	ASB_LG5|size29417169_473	@unitig_5706|quiver_453	@unitig_5704|quiver_1064	99.18	12549	14	73	525702	538215	1	12495	0	22521	538215	41206	VALID JOIN
ASB_LG5|size29417169_477	ASB_LG5|size29417169_478	scaffold_79_170	scaffold_79_169	99.51	9935	6	41	631297	641210	1	9913	0	18035	641210	1192578	VALID JOIN
ASB_LG5|size29417169_479	ASB_LG5|size29417169_480	@unitig_239|quiver_1528	scaffold_79_168	98.98	16648	59	54	9256	25816	1	16625	0	29706	25816	179232	VALID JOIN
ASB_LG5|size29417169_480	ASB_LG5|size29417169_481	scaffold_79_168	@unitig_4513|quiver_372	99.33	11316	6	63	167947	179232	1	11276	0	20412	179232	794921	VALID JOIN
ASB_LG10|size28178000_495	ASB_LG10|size28178000_496	scaffold_66_140	@unitig_217|quiver_1199	99.55	15554	3	51	2558921	2574422	1	15539	0	28273	2574422	30744	VALID JOIN
ASB_LG10|size28178000_497	ASB_LG10|size28178000_498	@unitig_5748|quiver_946	@unitig_136|quiver_255	99.19	16345	18	102	32160	48452	1	16283	0	29348	48452	1509068	VALID JOIN
ASB_LG10|size28178000_499	ASB_LG10|size28178000_500	@unitig_213|quiver_1173	@unitig_5770|quiver_266	99.41	15394	11	49	17827	33175	1	15359	0	27850	33175	1380845	VALID JOIN
ASB_LG10|size28178000_502	ASB_LG10|size28178000_503	@unitig_5642|quiver_208	@unitig_5643|quiver_484	99.12	7872	7	54	6794900	6802755	1	7826	0	14098	6802755	470990	VALID JOIN
ASB_LG10|size28178000_508	ASB_LG10|size28178000_509	@unitig_4675|quiver_1888	@unitig_4676|quiver_223	99.29	9544	1	62	10101	19619	1	9502	0	17186	19619	2706208	VALID JOIN
ASB_LG10|size28178000_510	ASB_LG10|size28178000_511	@unitig_4798|quiver_479	@unitig_4800|quiver_303	99.51	9332	6	38	471179	480482	1	9320	0	16942	480482	1087267	VALID JOIN
ASB_LG10|size28178000_511	ASB_LG10|size28178000_512	@unitig_4800|quiver_303	@unitig_4803|quiver_706	99.08	6616	3	41	1080699	1087267	1	6605	0	11827	1087267	170173	VALID JOIN
ASB_LG11|size23589750_524	ASB_LG11|size23589750_525	@unitig_5044|quiver_636	@unitig_5045|quiver_2094	99.49	10623	4	48	189502	200090	1	10607	0	19272	200090	25547	VALID JOIN
ASB_LG11|size23589750_525	ASB_LG11|size23589750_526	@unitig_5045|quiver_2094	scaffold_37_79	99.43	19850	11	77	5770	25547	1	19820	0	35936	25547	750745	VALID JOIN
ASB_LG11|size23589750_529	ASB_LG11|size23589750_530	@unitig_4973|quiver_369	@unitig_4972|quiver_712	98.88	7427	10	59	785386	792789	1	7377	0	13188	792789	128935	VALID JOIN
ASB_LG11|size23589750_533	ASB_LG11|size23589750_534	@unitig_4884|quiver_243	@unitig_817|quiver_1040	99.51	15545	11	44	1811797	1827320	1	15501	0	28225	1827320	22048	VALID JOIN
ASB_LG11|size23589750_534	ASB_LG11|size23589750_535	@unitig_817|quiver_1040	@unitig_1095|quiver_294	98.25	57	0	1	21991	22046	1	57	4e-20	99	22048	1154314	VALID JOIN
ASB_LG11|size23589750_536	ASB_LG11|size23589750_537	scaffold_42_90	@unitig_4103|quiver_924	99.09	9262	9	47	1388869	1398088	1	9229	0	16569	1398088	46040	VALID JOIN
ASB_LG11|size23589750_540	ASB_LG11|size23589750_541	@unitig_5908|quiver_258	@unitig_4339|quiver_249	99.24	15325	37	42	1467435	1482719	1	15286	0	27584	1482999	1753991	VALID JOIN
ASB_LG11|size23589750_545	ASB_LG11|size23589750_546	@unitig_4335|quiver_667	@unitig_4334|quiver_546	99.66	9807	5	26	181594	191393	1	9786	0	17902	191393	365685	VALID JOIN
ASB_LG11|size23589750_546	ASB_LG11|size23589750_547	@unitig_4334|quiver_546	@unitig_4332|quiver_458	99.53	10479	7	38	355226	365685	1	10456	0	19041	365685	547412	VALID JOIN
ASB_LG11|size23589750_549	ASB_LG11|size23589750_550	scaffold_25_55	scaffold_25_54	99.31	3743	0	25	147962	151694	1	3727	0	6745	151694	652221	VALID JOIN
ASB_LG11|size23589750_551	ASB_LG11|size23589750_552	@unitig_534|quiver_844	@unitig_4326|quiver_358	98.92	11494	45	46	57036	68491	1	11453	0	20465	68491	838840	VALID JOIN
ASB_LG11|size23589750_553	ASB_LG11|size23589750_554	@unitig_3851|quiver_1402	@unitig_3853|quiver_1360	98.49	4170	21	33	26959	31099	1	4157	0	7313	31099	23023	VALID JOIN
ASB_LG19|size25027281_563	ASB_LG19|size25027281_564	@unitig_4269|quiver_843	@unitig_4267|quiver_530	99.41	11979	2	68	39574	51505	1	11957	0	21664	51505	381505	VALID JOIN
ASB_LG19|size25027281_564	ASB_LG19|size25027281_565	@unitig_4267|quiver_530	@unitig_4265|quiver_592	97.81	3153	5	43	378378	381505	1	3114	0	5382	381505	300153	VALID JOIN
ASB_LG19|size25027281_567	ASB_LG19|size25027281_568	@unitig_4263|quiver_949	@unitig_4261|quiver_768	98.96	3838	5	28	40848	44665	4	3826	0	6833	44665	103290	VALID JOIN
ASB_LG19|size25027281_568	ASB_LG19|size25027281_569	@unitig_4261|quiver_768	@unitig_4259|quiver_705	98.26	16271	15	159	87176	103290	4	16162	0	28232	103290	164069	VALID JOIN
ASB_LG19|size25027281_570	ASB_LG19|size25027281_571	@unitig_4064|quiver_771	@unitig_4065|quiver_352	99.22	7348	5	33	98993	106314	1	7322	0	13206	106314	891319	VALID JOIN
ASB_LG19|size25027281_571	ASB_LG19|size25027281_572	@unitig_4065|quiver_352	@unitig_4068|quiver_242	99.29	12003	1	72	879355	891319	1	11957	0	21618	891319	1835325	VALID JOIN
ASB_LG19|size25027281_574	ASB_LG19|size25027281_575	@unitig_4283|quiver_3685	@unitig_4284|quiver_474	99.01	4763	4	39	2749	7487	1	4744	0	8495	7487	462006	VALID JOIN
ASB_LG19|size25027281_575	ASB_LG19|size25027281_576	@unitig_4284|quiver_474	@unitig_523|quiver_1030	99.1	18946	43	94	443104	462006	1	18861	0	33922	462006	41071	VALID JOIN
ASB_LG19|size25027281_577	ASB_LG19|size25027281_578	@unitig_4286|quiver_772	@unitig_4288|quiver_240	99.26	15457	30	69	90905	106333	1	15401	0	27835	106543	1947546	VALID JOIN
ASB_LG19|size25027281_578	ASB_LG19|size25027281_579	@unitig_4288|quiver_240	@unitig_4289|quiver_647	99.06	7536	1	49	1940053	1947546	1	7508	0	13459	1947546	222279	VALID JOIN
ASB_LG19|size25027281_582	ASB_LG19|size25027281_583	@unitig_5638|quiver_2309	@unitig_5637|quiver_210	98.47	7719	26	55	27924	35576	1	7693	0	13516	35576	5261392	VALID JOIN
ASB_LG19|size25027281_583	ASB_LG19|size25027281_584	@unitig_5637|quiver_210	@unitig_4682|quiver_478	98.31	59	0	1	5261306	5261364	22	79	3e-19	102	5261392	422393	VALID JOIN
ASB_LG19|size25027281_584	ASB_LG19|size25027281_585	@unitig_4682|quiver_478	@unitig_4684|quiver_794	99.45	2725	2	11	419676	422393	1	2719	0	4937	422393	66182	VALID JOIN
ASB_LG19|size25027281_588	ASB_LG19|size25027281_589	@unitig_4114|quiver_752	@unitig_4116|quiver_911	98.96	6803	26	42	101500	108279	1	6781	0	12128	108279	64654	VALID JOIN
ASB_LG19|size25027281_594	ASB_LG19|size25027281_595	@unitig_4741|quiver_2952	@unitig_4742|quiver_1506	99.08	3374	7	21	9415	12773	1	3365	0	6037	12773	25427	VALID JOIN
ASB_LG19|size25027281_598	ASB_LG19|size25027281_599	scaffold_12_26	@unitig_1634|quiver_1055	99.47	7891	2	26	172873	180733	1	7881	0	14303	180733	37271	VALID JOIN
ASB_LG19|size25027281_602	ASB_LG19|size25027281_603	@unitig_4651|quiver_438	@unitig_4649|quiver_577	98.01	10398	21	113	578056	588341	3	10326	0	17884	588341	342684	VALID JOIN
ASB_LG19|size25027281_604	ASB_LG19|size25027281_605	scaffold_44_94	@unitig_5033|quiver_646	99.78	6223	0	14	367472	373690	1	6213	0	11402	373690	236740	VALID JOIN
ASB_LG13|size27335470_606	ASB_LG13|size27335470_607	scaffold_10_22	scaffold_10_23	99.32	15675	37	36	5163661	5179293	43	15689	0	28289	5179293	1618977	VALID JOIN
ASB_LG13|size27335470_607	ASB_LG13|size27335470_608	scaffold_10_23	@unitig_237|quiver_2029	98.85	13082	27	88	1605975	1618976	1	13039	0	23213	1618977	22774	VALID JOIN
ASB_LG13|size27335470_610	ASB_LG13|size27335470_611	@unitig_1935|quiver_588	@unitig_1210|quiver_341	95.71	70	2	1	273131	273200	2	70	5e-23	111	273200	898526	VALID JOIN
ASB_LG13|size27335470_612	ASB_LG13|size27335470_613	scaffold_48_102	scaffold_38_81	95.88	5385	76	87	1058896	1064190	1	5329	0	8580	1064190	69527	VALID JOIN
ASB_LG13|size27335470_613	ASB_LG13|size27335470_614	scaffold_38_81	scaffold_38_82	99.71	6453	0	19	63084	69527	1	6443	0	11793	69527	184616	VALID JOIN
ASB_LG13|size27335470_615	ASB_LG13|size27335470_616	scaffold_38_83	scaffold_20_44	98.49	15215	67	110	560945	576066	1	15145	0	26672	576066	41423	VALID JOIN
ASB_LG7_1|size23494019_632	ASB_LG7_1|size23494019_633	@unitig_4049|quiver_446	@unitig_512|quiver_909	99.31	12235	38	27	565940	578147	1	12216	0	22087	578199	44153	VALID JOIN
ASB_LG7_1|size23494019_635	ASB_LG7_1|size23494019_636	scaffold_67_141	scaffold_67_142	99.36	9621	6	53	97008	106594	1	9599	0	17372	106594	479638	VALID JOIN
ASB_LG7_1|size23494019_642	ASB_LG7_1|size23494019_643	@unitig_4023|quiver_481	@unitig_4179|quiver_2107	99.28	15753	32	58	417243	432962	1	15705	0	28389	432962	29114	VALID JOIN
ASB_LG7_1|size23494019_646	ASB_LG7_1|size23494019_647	@unitig_4292|quiver_376	@unitig_477|quiver_1884	99.23	10543	26	46	731044	741562	1	10512	0	18969	741562	20511	VALID JOIN
ASB_LG7_1|size23494019_648	ASB_LG7_1|size23494019_649	@unitig_4039|quiver_237	@unitig_4040|quiver_807	99.6	13044	2	49	2079553	2092568	1	13022	0	23754	2092568	74030	VALID JOIN
ASB_LG7_1|size23494019_650	ASB_LG7_1|size23494019_651	@unitig_4668|quiver_774	@unitig_4667|quiver_304	99.02	8135	11	40	77203	85322	1	8081	0	14515	85322	1108531	VALID JOIN
ASB_LG7_1|size23494019_652	ASB_LG7_1|size23494019_653	@unitig_4385|quiver_321	@unitig_4386|quiver_603	98.84	773	1	8	987139	987905	1	771	0	1371	987905	241873	VALID JOIN
ASB_LG7_1|size23494019_654	ASB_LG7_1|size23494019_655	@unitig_4387|quiver_3628	@unitig_4388|quiver_434	99.19	9996	8	60	985	10935	1	9968	0	17943	10935	602641	VALID JOIN
ASB_LG7_1|size23494019_656	ASB_LG7_1|size23494019_657	@unitig_855|quiver_1039	@unitig_4389|quiver_713	98.95	17941	60	84	22690	40581	1	17861	0	31964	40581	181080	VALID JOIN
ASB_LG7_1|size23494019_657	ASB_LG7_1|size23494019_658	@unitig_4389|quiver_713	@unitig_4391|quiver_473	99.12	11279	17	53	169849	181080	1	11244	0	20205	181080	475801	VALID JOIN
ASB_LG7_2|size14055378_662	ASB_LG7_2|size14055378_663	@unitig_5004|quiver_515	@unitig_3785|quiver_2612	95.41	1722	23	23	409348	411067	1	1668	0	2691	411068	15385	VALID JOIN
ASB_LG7_2|size14055378_664	ASB_LG7_2|size14055378_665	@unitig_5002|quiver_226	@unitig_5000|quiver_290	99.78	8458	2	15	2586703	2595150	1	8451	0	15498	2595150	1182068	VALID JOIN
ASB_LG7_2|size14055378_666	ASB_LG7_2|size14055378_667	@unitig_38|quiver_400	@unitig_24|quiver_276	98.45	2847	6	28	691190	694031	1	2814	0	4979	694031	1337131	VALID JOIN
ASB_LG7_2|size14055378_667	ASB_LG7_2|size14055378_668	@unitig_24|quiver_276	@unitig_4998|quiver_268	97.19	818	3	17	1336319	1337125	153	961	0	1365	1337131	1440510	VALID JOIN
ASB_LG7_2|size14055378_671	ASB_LG7_2|size14055378_672	@unitig_4562|quiver_485	@unitig_4560|quiver_388	99.13	6404	5	32	461737	468119	1	6374	0	11468	468119	678841	VALID JOIN
ASB_LG7_2|size14055378_674	ASB_LG7_2|size14055378_675	@unitig_4832|quiver_576	@unitig_4833|quiver_435	98.53	9155	18	81	291483	300572	1	9103	0	16050	300572	636159	VALID JOIN
ASB_LG7_2|size14055378_676	ASB_LG7_2|size14055378_677	@unitig_1012|quiver_1099	@unitig_4836|quiver_565	98.67	12188	59	47	21098	33241	1	12129	0	21514	33241	335094	VALID JOIN
ASB_LG7_2|size14055378_677	ASB_LG7_2|size14055378_678	@unitig_4836|quiver_565	@unitig_4837|quiver_739	99.62	9584	1	27	325518	335094	1	9556	0	17466	335094	131799	VALID JOIN
ASB_LG2|size30460840_682	ASB_LG2|size30460840_683	@unitig_5216|quiver_1983	@unitig_5217|quiver_2088	99.49	10437	4	45	10411	20822	1	10413	0	18934	20822	29960	VALID JOIN
ASB_LG2|size30460840_685	ASB_LG2|size30460840_686	@unitig_5218|quiver_3159	@unitig_5219|quiver_3559	99.09	4271	1	31	5339	9600	1	4242	0	7637	9600	15141	VALID JOIN
ASB_LG2|size30460840_695	ASB_LG2|size30460840_696	@unitig_313|quiver_211	@unitig_424|quiver_216	99.53	14141	20	28	4804983	4819081	92	14227	0	25699	4819201	3351534	VALID JOIN
ASB_LG2|size30460840_697	ASB_LG2|size30460840_698	@unitig_61|quiver_796	@unitig_5791|quiver_704	95.03	1732	7	55	84458	86166	3	1678	0	2649	86166	206622	VALID JOIN
ASB_LG2|size30460840_700	ASB_LG2|size30460840_701	@unitig_5793|quiver_209	@unitig_5912|quiver_218	99.76	12249	0	27	6255942	6268167	1	12242	0	22426	6268167	3274938	VALID JOIN
ASB_LG6|size28115058_709	ASB_LG6|size28115058_710	scaffold_16_36	scaffold_63_134	99.16	15417	6	102	1406182	1421536	1	15356	0	27641	1421536	4561932	VALID JOIN
ASB_LG6|size28115058_719	ASB_LG6|size28115058_720	@unitig_4296|quiver_612	@unitig_4522|quiver_363	96.88	64	1	1	246062	246125	1	63	2e-21	106	246125	787161	VALID JOIN
ASB_LG6|size28115058_721	ASB_LG6|size28115058_722	@unitig_868|quiver_1130	@unitig_4523|quiver_330	99.37	15674	24	49	20897	36533	1	15637	0	28334	36533	944510	VALID JOIN
ASB_LG6|size28115058_723	ASB_LG6|size28115058_724	scaffold_54_114	scaffold_54_115	98.11	53	0	1	1177201	1177253	1	52	2e-16	91.6	1177253	551220	VALID JOIN
ASB_LG6|size28115058_734	ASB_LG6|size28115058_735	@unitig_5011|quiver_497	scaffold_69_146	98.74	4514	1	43	445252	449736	3	4489	0	7969	449736	245618	VALID JOIN
ASB_LG6|size28115058_736	ASB_LG6|size28115058_737	scaffold_69_145	@unitig_5744|quiver_692	98.5	3332	10	27	59034	62347	1	3310	0	5840	62347	181086	VALID JOIN
ASB_LG6|size28115058_737	ASB_LG6|size28115058_738	@unitig_5744|quiver_692	@unitig_2129|quiver_717	99.16	16623	41	57	164325	180878	1	16593	0	29830	181086	158194	VALID JOIN
ASB_LG6|size28115058_740	ASB_LG6|size28115058_741	@unitig_726|quiver_699	@unitig_68|quiver_459	97.64	934	3	16	164121	165045	5	928	0	1585	165045	535966	VALID JOIN
ASB_LG15|size30798589_746	ASB_LG15|size30798589_747	scaffold_81_174	scaffold_81_173	95.71	70	3	0	351892	351961	4	73	1e-23	113	351964	594508	VALID JOIN
ASB_LG15|size30798589_752	ASB_LG15|size30798589_753	@unitig_4438|quiver_215	scaffold_26_57	99.73	19627	0	51	3440532	3460126	1	19606	0	35901	3460126	960026	VALID JOIN
ASB_LG18|size19334470_769	ASB_LG18|size19334470_770	@unitig_4478|quiver_408	@unitig_4477|quiver_287	99.52	6814	2	26	626876	633676	1	6796	0	12371	633676	1199904	VALID JOIN
ASB_LG18|size19334470_778	ASB_LG18|size19334470_779	scaffold_35_75	@unitig_4240|quiver_3215	99.39	7216	5	31	491531	498728	1	7195	0	13045	498728	13635	VALID JOIN
ASB_LG18|size19334470_779	ASB_LG18|size19334470_780	@unitig_4240|quiver_3215	@unitig_4239|quiver_403	99.48	12448	3	50	1228	13635	1	12426	0	22570	13635	670374	VALID JOIN
ASB_LG18|size19334470_781	ASB_LG18|size19334470_782	@unitig_4048|quiver_265	@unitig_881|quiver_1218	99.5	14490	24	25	1451936	1466412	1	14455	0	26315	1466412	34465	VALID JOIN
ASB_LG18|size19334470_786	ASB_LG18|size19334470_787	@unitig_4633|quiver_313	@unitig_4635|quiver_852	98.73	5414	3	58	1039810	1045182	1	5389	0	9555	1045182	47360	VALID JOIN
ASB_LG18|size19334470_787	ASB_LG18|size19334470_788	@unitig_4635|quiver_852	@unitig_5289|quiver_655	96	50	0	2	47306	47354	31	79	5e-15	80.5	47360	201907	VALID JOIN
ASB_LG18|size19334470_788	ASB_LG18|size19334470_789	@unitig_5289|quiver_655	@unitig_5287|quiver_777	99.63	5988	0	16	195932	201907	1	5978	0	10916	201907	92364	VALID JOIN
ASB_LG18|size19334470_794	ASB_LG18|size19334470_795	@unitig_4230|quiver_552	@unitig_4232|quiver_621	99.46	9044	1	45	310660	319679	1	9020	0	16386	319679	261835	VALID JOIN
ASB_LG9|size23151302_800	ASB_LG9|size23151302_801	@unitig_4621|quiver_781	@unitig_4620|quiver_487	99.73	4862	1	12	73593	78448	1	4856	0	8896	78448	470516	VALID JOIN
ASB_LG9|size23151302_808	ASB_LG9|size23151302_809	@unitig_603|quiver_232	@unitig_761|quiver_329	95.43	1947	43	27	2244830	2246740	1	1937	0	3061	2246740	938541	VALID JOIN
ASB_LG9|size23151302_809	ASB_LG9|size23151302_810	@unitig_761|quiver_329	@unitig_1422|quiver_380	95	60	0	3	938407	938466	67	123	2e-16	91.6	938541	722832	VALID JOIN
ASB_LG9|size23151302_814	ASB_LG9|size23151302_815	@unitig_1391|quiver_1946	@unitig_5237|quiver_212	100	53	0	0	17147	17199	29	81	1e-19	99	17280	4004126	VALID JOIN
ASB_LG9|size23151302_815	ASB_LG9|size23151302_816	@unitig_5237|quiver_212	scaffold_1_1	99.14	8640	3	46	3995549	4004126	1	8631	0	15479	4004126	1102236	VALID JOIN
ASB_LG9|size23151302_824	ASB_LG9|size23151302_825	@unitig_3997|quiver_734	@unitig_3999|quiver_525	98.69	5588	8	56	124969	130522	1	5557	0	9854	130522	358294	VALID JOIN
ASB_LG9|size23151302_825	ASB_LG9|size23151302_826	@unitig_3999|quiver_525	@unitig_1756|quiver_1279	99.07	13566	25	71	344754	358264	1	13520	0	24260	358294	26145	VALID JOIN
ASB_LG9|size23151302_836	ASB_LG9|size23151302_837	@unitig_904|quiver_1382	scaffold_46_99	99.5	14119	10	43	18514	32617	1	14073	0	25623	32617	337953	VALID JOIN
ASB_LG9|size23151302_837	ASB_LG9|size23151302_838	scaffold_46_99	@unitig_4598|quiver_339	99.11	9871	4	53	328141	337953	1	9845	0	17664	337953	893767	VALID JOIN
ASB_LG9|size23151302_839	ASB_LG9|size23151302_840	@unitig_900|quiver_2291	@unitig_4369|quiver_502	99.62	10919	1	29	13364	24250	1	10911	0	19900	24250	401441	VALID JOIN
ASB_LG20|size23773302_846	ASB_LG20|size23773302_847	@unitig_3924|quiver_562	@unitig_3925|quiver_421	98.98	7756	34	40	318201	325925	1	7742	0	13843	325925	633508	VALID JOIN
ASB_LG20|size23773302_848	ASB_LG20|size23773302_849	@unitig_2|quiver_205	@unitig_205|quiver_299	97.04	135	3	1	18910015	18910148	1	135	1e-55	226	18910200	1048051	VALID JOIN
ASB_LG20|size23773302_849	ASB_LG20|size23773302_850	@unitig_205|quiver_299	@unitig_5957|quiver_639	98.94	848	3	6	1047207	1048051	2	846	0	1511	1048051	210093	VALID JOIN
ASB_LG16_LG22|size26201232_860	ASB_LG16_LG22|size26201232_861	@unitig_1032|quiver_283	@unitig_583|quiver_311	96.91	194	2	4	1186600	1186789	1	194	1e-85	322	1186789	974750	VALID JOIN
ASB_LG16_LG22|size26201232_862	ASB_LG16_LG22|size26201232_863	@unitig_4938|quiver_628	@unitig_4939|quiver_3552	99.15	12865	13	72	209879	222733	1	12779	0	23065	222733	14477	VALID JOIN
ASB_LG16_LG22|size26201232_863	ASB_LG16_LG22|size26201232_864	@unitig_4939|quiver_3552	@unitig_4940|quiver_2581	99.1	13274	10	88	1295	14477	1	13255	0	23747	14477	22105	VALID JOIN
ASB_LG16_LG22|size26201232_872	ASB_LG16_LG22|size26201232_873	@unitig_4214|quiver_322	@unitig_4216|quiver_248	99.18	5613	4	30	1030760	1036338	1	5605	0	10072	1036338	1789347	VALID JOIN
ASB_LG16_LG22|size26201232_875	ASB_LG16_LG22|size26201232_876	@unitig_4218|quiver_288	@unitig_4220|quiver_451	98.37	6757	2	94	1180576	1187266	1	6715	0	11769	1187266	553318	VALID JOIN
ASB_LG16_LG22|size26201232_877	ASB_LG16_LG22|size26201232_878	@unitig_4091|quiver_413	@unitig_956|quiver_1129	98.84	17462	45	79	659145	676495	1	17415	0	30976	676495	35609	VALID JOIN
ASB_LG16_LG22|size26201232_886	ASB_LG16_LG22|size26201232_887	@unitig_4995|quiver_256	@unitig_4993|quiver_252	98.65	593	0	7	1498411	1498999	1	589	0	1044	1498999	1666471	VALID JOIN
ASB_LG16_LG22|size26201232_890	ASB_LG16_LG22|size26201232_891	@unitig_3876|quiver_738	@unitig_3878|quiver_719	99.38	5011	2	26	119299	124294	1	4997	0	9055	124294	149858	VALID JOIN
ASB_LG16_LG22|size26201232_891	ASB_LG16_LG22|size26201232_892	@unitig_3878|quiver_719	@unitig_4456|quiver_822	99.54	658	1	2	149202	149858	1	657	0	1197	149858	77908	VALID JOIN
ASB_LG16_LG22|size26201232_895	ASB_LG16_LG22|size26201232_896	@unitig_3973|quiver_449	@unitig_3971|quiver_607	99.15	7900	3	61	601114	608976	1	7873	0	14159	608976	270566	VALID JOIN
ASB_LG16_LG22|size26201232_897	ASB_LG16_LG22|size26201232_898	@unitig_454|quiver_1226	@unitig_4991|quiver_820	98.86	14328	78	47	18642	32919	9	14301	0	25477	32919	55603	VALID JOIN
ASB_LG16_LG22|size26201232_899	ASB_LG16_LG22|size26201232_900	@unitig_4027|quiver_567	scaffold_16_35	99.45	10963	6	36	313031	323953	1	10949	0	19863	323953	318376	VALID JOIN
ASB_LG16_LG22|size26201232_900	ASB_LG16_LG22|size26201232_901	scaffold_16_35	@unitig_272|quiver_1234	98.63	10623	48	67	307810	318376	1	10581	0	18718	318376	30025	VALID JOIN
ASB_LG16_LG22|size26201232_905	ASB_LG16_LG22|size26201232_906	scaffold_83_178	@unitig_4038|quiver_519	98.57	4552	7	43	476054	480602	1	4497	0	7993	480602	434348	VALID JOIN
ASB_LG14|size14407613_909	ASB_LG14|size14407613_910	@unitig_3949|quiver_783	@unitig_3948|quiver_620	97.96	2740	7	31	96427	99151	1	2706	0	4704	99151	240304	VALID JOIN
ASB_LG14|size14407613_916	ASB_LG14|size14407613_917	@unitig_113|quiver_2278	@unitig_655|quiver_835	98.64	294	0	4	11769	12059	1	293	5e-148	518	12059	42514	VALID JOIN
ASB_LG14|size14407613_920	ASB_LG14|size14407613_921	@unitig_4665|quiver_1713	@unitig_4729|quiver_343	98.5	17826	66	92	7591	25324	1	17717	0	31253	25324	944614	VALID JOIN
ASB_LG14|size14407613_926	ASB_LG14|size14407613_927	@unitig_4911|quiver_482	@unitig_4909|quiver_617	99.17	14612	16	79	439492	454066	1	14544	0	26216	454066	244703	VALID JOIN
ASB_LG14|size14407613_927	ASB_LG14|size14407613_928	@unitig_4909|quiver_617	scaffold_31_66	98.63	12655	22	108	232091	244703	1	12545	0	22266	244703	395139	VALID JOIN
ASB_LG14|size14407613_929	ASB_LG14|size14407613_930	@unitig_812|quiver_467	@unitig_41|quiver_262	96.7	1271	25	16	497773	499028	1	1269	0	2098	499028	1454721	VALID JOIN
ASB_LG14|size14407613_932	ASB_LG14|size14407613_933	@unitig_3983|quiver_689	@unitig_3982|quiver_3712	99.4	21271	5	104	140283	161530	1	21172	0	38464	161530	22706	VALID JOIN
ASB_LG14|size14407613_935	ASB_LG14|size14407613_936	@unitig_5242|quiver_681	@unitig_1886|quiver_1146	99.61	13071	4	45	170280	183326	1	13048	0	23811	183326	36630	VALID JOIN
ASB_LG14|size14407613_939	ASB_LG14|size14407613_940	scaffold_5_13	scaffold_5_12	99.42	5169	3	26	230282	235435	1	5157	0	9354	235435	156309	VALID JOIN
ASB_LG14|size14407613_940	ASB_LG14|size14407613_941	scaffold_5_12	@unitig_4693|quiver_366	98.85	8799	44	48	147541	156309	1	8772	0	15636	156309	797146	VALID JOIN
ASB_LG14|size14407613_944	ASB_LG14|size14407613_945	@unitig_5102|quiver_741	@unitig_5104|quiver_679	99.16	9951	20	47	152863	162783	1	9917	0	17852	162783	201706	VALID JOIN
