# Supplementary material for: Chromosomal-Level Assembly of the Asian Seabass Genome Using Long Sequence Reads and Multi-layered Scaffolding
Source: PLoS Genet. 2016 Apr 15;12(4):e1005954. doi: 10.1371/journal.pgen.1005954 (PMC4833346; doi:10.1371/journal.pgen.1005954)
Supplement: S18 Table — (XLSX) [file pgen.1005954.s033.xlsx]

## Sheet: 18
S18 Table. Summary statistics of synteny analyses
Colinear Blocks (constructed by BlockDisplaySatsuma from filtered alignments below)	ESB	TSS
total bp covered in ASB LG's	534599162	532252431
number of Blocks	577	1018
average length of colin Block	926515	522841
N50 length of colin. Blocks	4888776	1752278
N50 count of colin. Blocks	29	84
Largest colin. Block	22532214	9903986
Rearranged blocks (distance larger 200kbp)	171	367
Alignments (By LAST aligner filtered for orthology by single_cov2)	ESB	TSS
total alignment length	288065749	141848751
number of alignments	913517	562750
average alignments length	315.337	252.064
N50 alignment length	565	357
N50 alignment count	142523	113657
Largest alignment	17611	17517
bp matches	237268902	113023705
bp missmatches	43689475	25157788
bp deleted	7104046	3667258
bp inserted	5818968	2047044
average identity	0.807363	0.785455
ESB - European seabass; TSS - three-spined stickleback
