# Supplementary material for: Chromosomal-Level Assembly of the Asian Seabass Genome Using Long Sequence Reads and Multi-layered Scaffolding
Source: PLoS Genet. 2016 Apr 15;12(4):e1005954. doi: 10.1371/journal.pgen.1005954 (PMC4833346; doi:10.1371/journal.pgen.1005954)
Supplement: S19 Table — (XLSX) [file pgen.1005954.s034.xlsx]

## Sheet: 19
S19 Table. Summary of synteny blocks shared between L. calcarifer and D. labrax
ASB ID	START	END	DIRECTION	ESB ID	START	END	DIRECTION	SCORE SUM
ASB_LG1	507966	514037	1	LG15	2152955	2158922	1	157538
ASB_LG1	667804	1616007	1	LG15	9140	668990	-1	674204
ASB_LG1	1633318	1647950	1	UN	50174585	50178514	1	34043.1
ASB_LG1	2140068	4273570	1	LG15	21244364	23540818	1	282786
ASB_LG1	4326114	5947320	1	LG15	23558390	25121261	-1	288227
ASB_LG1	5968112	6343290	1	LG15	25161112	25564320	1	277446
ASB_LG1	6372303	6378323	1	UN	41795506	41804875	-1	69020
ASB_LG1	6474265	7537878	1	LG15	19877957	20802549	-1	339280
ASB_LG1	7768998	7942009	1	LG15	873907	1083132	-1	428269
ASB_LG1	7967368	8672736	1	LG15	1119121	2058760	1	279878
ASB_LG1	8771561	9831750	1	LG15	3955949	5256191	1	458505
ASB_LG1	9832185	9839844	1	LG15	5241391	5249534	-1	339123
ASB_LG1	9840126	15095550	1	LG15	5261487	11056254	1	388113
ASB_LG1	15194786	20117312	1	LG15	11062367	16171801	-1	503504
ASB_LG1	20164120	23111136	1	LG15	16282514	19322446	1	467393
ASB_LG1	23137798	23168830	1	LG15	19414881	19448108	-1	297534
ASB_LG1	23178935	23573718	1	LG15	19367917	19832872	1	293521
ASB_LG1	23622848	23637423	1	LG15	836578	852561	-1	389808
ASB_LG1	23726666	24053717	1	LG15	2828255	3127140	-1	210381
ASB_LG1	24271888	25076402	1	LG15	3129956	3946724	-1	354646
ASB_LG1	25161057	25687246	1	LG15	2319668	2814568	1	274684
ASB_LG10	329592	342721	1	UN	85960000	85970117	1	270637
ASB_LG10	463216	476089	1	UN	92626419	92642391	-1	396588
ASB_LG10	543301	551036	1	UN	24376704	24386348	1	368917
ASB_LG10	658980	668150	1	LG6	21642634	21653632	-1	354082
ASB_LG10	684991	1291296	1	LG6	21674425	22444664	1	203554
ASB_LG10	1396375	2397153	1	LG6	16988	1024222	-1	222818
ASB_LG10	2430680	2436762	1	UN	95638844	95642909	1	31767
ASB_LG10	2446322	2453781	1	UN	78234043	78235441	-1	37392
ASB_LG10	2485529	2493239	1	UN	93649072	93658218	-1	201622
ASB_LG10	2598157	14808396	1	LG6	8723892	21558551	-1	505653
ASB_LG10	14808422	14815847	1	UN	89205639	89213790	-1	360165
ASB_LG10	14819839	21313728	1	LG6	1970857	8716524	-1	482850
ASB_LG10	21404390	21577091	1	LG6	22758482	22973914	1	297063
ASB_LG10	21587629	22335137	1	LG6	1107169	1937377	1	276849
ASB_LG10	22367357	22626188	1	LG6	22477176	22649865	-1	363041
ASB_LG10	22778974	24541885	1	LG6	23080473	24814519	-1	272044
ASB_LG10	24643959	26086187	1	LG6	25033086	26416724	1	208559
ASB_LG10	26142059	26154974	1	LG6	26476961	26494181	-1	354913
ASB_LG10	26199692	27005157	1	LG6	26542061	27237635	1	235705
ASB_LG10	27193119	27200503	1	UN	34241141	34246350	-1	93324.7
ASB_LG10	27243049	27878932	1	LG6	27309986	28166162	-1	133850
ASB_LG11	84721	91503	1	UN	57772380	57781828	-1	143265
ASB_LG11	189018	208230	1	UN	48025184	48045288	1	696714
ASB_LG11	262479	275612	1	UN	48046253	48060826	-1	530301
ASB_LG11	386892	393574	1	UN	5795830	5803528	1	85840
ASB_LG11	508684	642869	1	LG8	18365163	18511455	1	153359
ASB_LG11	746852	753147	1	LG8	18355472	18364242	-1	95156.1
ASB_LG11	796844	804094	1	LG8	18305376	18315397	1	170121
ASB_LG11	952058	968229	1	UN	2886298	2905337	1	218912
ASB_LG11	1012782	1162142	1	LG8	17620058	17798598	1	304205
ASB_LG11	1208566	1848924	1	LG8	16353315	17126044	1	381284
ASB_LG11	1867124	1877682	1	UN	76539001	76550304	1	714715
ASB_LG11	1889631	2296890	1	LG8	17147178	18176043	1	671195
ASB_LG11	2316520	2475820	1	LG8	17885398	18150198	-1	238931
ASB_LG11	2573670	2683456	1	LG8	16159031	16275580	-1	156889
ASB_LG11	2778173	5187635	1	LG8	13541240	16116321	1	485488
ASB_LG11	5205455	13110577	1	LG8	5500387	13474613	-1	548223
ASB_LG11	13110735	13118061	1	UN	44015971	44023015	-1	208550
ASB_LG11	13140791	13371511	1	LG8	5225600	5472574	-1	519547
ASB_LG11	13685505	16748718	1	LG8	1061555	4201011	1	333368
ASB_LG11	16768381	17715746	1	LG8	37734	1011188	1	574048
ASB_LG11	17770976	18693375	1	LG8	4229331	5190544	-1	366300
ASB_LG11	18755683	20070453	1	LG8	20246578	21600305	1	315929
ASB_LG11	20461726	20470540	1	LG8	19554177	19564184	1	124977
ASB_LG11	20643418	20651322	1	UN	74029753	74038036	-1	120242
ASB_LG11	20779775	20928000	1	LG8	19942848	20122901	-1	225583
ASB_LG11	21405576	21413573	1	UN	3634042	3643894	1	349684
ASB_LG11	21458680	22126117	1	LG8	21885117	22633296	1	312461
ASB_LG11	22519399	22541072	1	UN	45744928	45774609	1	327541
ASB_LG11	22547910	22792740	1	LG8	18624922	19053247	-1	269450
ASB_LG11	22813002	22877094	1	LG8	19082135	19202076	1	211130
ASB_LG11	22890411	22897575	1	UN	5750830	5759625	1	226796
ASB_LG11	22947257	22954687	1	LG8	19241812	19249888	1	136929
ASB_LG11	23132402	23139423	1	LG8	21821646	21830052	-1	143786
ASB_LG12	210159	218180	1	UN	20241471	20250472	-1	150230
ASB_LG12	248882	255223	1	UN	62875661	62881906	1	85299
ASB_LG12	283695	1303920	1	LG1A	33030	1048365	1	167012
ASB_LG12	1354813	1495345	1	UN	47564304	47666763	-1	211398
ASB_LG12	1704956	4209388	1	LG1A	26403095	28987066	-1	252650
ASB_LG12	4284413	4290418	1	UN	94683871	94692469	-1	205911
ASB_LG12	4325876	5575606	1	LG1A	25123913	26342390	-1	366681
ASB_LG12	5577525	5587269	1	LG1A	25113451	25123158	1	533638
ASB_LG12	5588231	5681883	1	LG1A	25014035	25111962	-1	581180
ASB_LG12	5687786	5695685	1	UN	50268665	50276610	1	425218
ASB_LG12	5699571	8180394	1	LG1A	22473702	24996036	-1	426429
ASB_LG12	8355710	9721771	1	LG1A	1802136	3531530	1	231843
ASB_LG12	9798655	9805607	1	LG1A	1625455	1636264	-1	212314
ASB_LG12	9903395	10121855	1	LG1A	3605225	4146935	-1	214654
ASB_LG12	10275698	12143461	1	LG1A	4241559	6128082	-1	274313
ASB_LG12	12185198	12192983	1	LG1A	4218050	4226847	1	446288
ASB_LG12	12227462	12234267	1	LG1A	1419855	1427843	-1	199968
ASB_LG12	12423050	23345486	1	LG1A	6199130	17092073	1	480001
ASB_LG12	23405848	24095768	1	UN	19125744	19858431	1	452466
ASB_LG12	24224258	25127890	1	LG1A	17144354	18067658	1	409679
ASB_LG12	25144114	27794198	1	LG1A	19126693	22430158	1	459554
ASB_LG13	209757	349362	1	LG20	27945031	28074130	-1	198844
ASB_LG13	534445	546151	1	UN	49990647	50002178	-1	221908
ASB_LG13	622187	10354034	1	LG20	8096341	18107301	-1	447531
ASB_LG13	10405200	14642939	1	LG20	3677431	8063743	1	614650
ASB_LG13	14656549	17678664	1	LG20	28976	3644163	-1	602323
ASB_LG13	17701246	21009882	1	LG20	21578011	25209190	1	474551
ASB_LG13	21098844	21237514	1	LG20	27695321	27863667	-1	197121
ASB_LG13	21382218	21390709	1	LG20	28293744	28302034	1	108002
ASB_LG13	21468036	21484694	1	LG20	25300228	25316400	1	503523
ASB_LG13	21562305	22428184	1	LG20	26288383	27324342	-1	250637
ASB_LG13	22483678	22493154	1	LG20	27412246	27433214	-1	151873
ASB_LG13	22508781	22516034	1	LG20	27472621	27481185	1	82699.2
ASB_LG13	22773727	22810233	1	LG20	25652141	25700713	1	231572
ASB_LG13	22903028	23173322	1	LG20	25424845	25947775	-1	180756
ASB_LG13	23374770	26698998	1	LG20	18181893	21573494	1	321288
ASB_LG13	26747431	26755805	1	UN	66240262	66251523	-1	133760
ASB_LG13	26874321	26885887	1	UN	63274469	63288482	1	220468
ASB_LG13	26996071	27002709	1	UN	11330586	11339928	1	165368
ASB_LG13	27028774	27035924	1	UN	38548751	38556255	-1	77365.8
ASB_LG13	27049818	27056493	1	UN	75398533	75405701	1	126978
ASB_LG13	27126441	27147264	1	UN	91384735	91404276	-1	171040
ASB_LG14	125982	171998	1	LG3	21285	87809	-1	193017
ASB_LG14	223401	445209	1	LG3	432101	660550	-1	125370
ASB_LG14	596691	2612304	1	LG3	997556	2775960	1	311505
ASB_LG14	2685871	2930414	1	LG3	2801224	3068860	-1	390825
ASB_LG14	2978667	6257839	1	LG3	3114261	6302158	1	473408
ASB_LG14	6436361	7916684	1	LG3	11868316	13440885	-1	432279
ASB_LG14	8001214	9689990	1	LG3	10054036	11841642	1	416310
ASB_LG14	9724495	10406489	1	LG3	9310838	9969111	-1	429154
ASB_LG14	10627505	11895391	1	LG14	2248202	3579740	-1	288890
ASB_LG14	11906451	11922881	1	UN	82412778	82433705	1	191072
ASB_LG14	11935982	13313972	1	LG14	776830	2236513	-1	270448
ASB_LG14	13381866	13755914	1	LG14	290222	672075	1	210096
ASB_LG14	13871898	13945051	1	LG14	44479	143525	-1	247493
ASB_LG14	14034620	14041036	1	UN	61705325	61712808	1	77364
ASB_LG15	207194	214978	1	UN	42569685	42577114	1	290467
ASB_LG15	400905	408215	1	UN	45477966	45488550	1	63096
ASB_LG15	589470	660352	1	UN	36909561	36987503	1	76770.4
ASB_LG15	759850	807455	1	UN	47005919	47044193	-1	237850
ASB_LG15	832734	840553	1	UN	73732175	73740481	1	167725
ASB_LG15	934089	943449	1	UN	54893395	54899822	-1	158611
ASB_LG15	973197	1019969	1	UN	8517780	8551142	-1	93895.5
ASB_LG15	1072822	1190743	1	UN	30926260	31018686	-1	151107
ASB_LG15	1239312	1245805	1	UN	8273909	8280842	-1	291125
ASB_LG15	1381274	1409110	1	UN	49683953	49722232	1	167014
ASB_LG15	1412710	1420510	1	UN	95114426	95122934	1	128891
ASB_LG15	1450381	1519541	1	UN	45085050	45154688	1	118992
ASB_LG15	1539093	1547152	1	UN	8307673	8317137	1	157269
ASB_LG15	1611612	1646636	1	LG13	21789848	21849742	-1	129254
ASB_LG15	1742880	1770927	1	LG13	21869674	21901173	1	162176
ASB_LG15	1774511	1780588	1	UN	56451708	56459901	-1	113079
ASB_LG15	1805416	2257005	1	UN	22893104	23340312	1	448405
ASB_LG15	2290131	2904802	1	LG16	3964	680555	1	382655
ASB_LG15	2936126	2961667	1	LG16	719577	750288	-1	328049
ASB_LG15	2988707	9027295	1	LG16	787880	6845709	1	445395
ASB_LG15	9045104	9052848	1	UN	61550387	61558329	1	434548
ASB_LG15	9085254	9165026	1	LG16	6862910	6948762	1	702541
ASB_LG15	9186257	9196379	1	UN	90708583	90720275	1	132880
ASB_LG15	9224688	13044299	1	LG16	6966920	10856314	1	451987
ASB_LG15	13452634	13526677	1	LG16	25562447	25661374	1	194030
ASB_LG15	13854215	14222494	1	LG16	25020149	25311555	1	178105
ASB_LG15	14418071	15531316	1	LG16	20771179	21952198	1	451354
ASB_LG15	15585014	15592108	1	LG16	25702093	25710840	1	165608
ASB_LG15	15683943	18177684	1	LG16	22175699	25365580	1	229094
ASB_LG15	18230300	18268919	1	LG16	20704871	20754536	1	123278
ASB_LG15	18300687	21113701	1	LG3	6321742	9295641	1	601598
ASB_LG15	21139307	30745226	1	LG16	10857850	20706031	1	493963
ASB_LG16_LG22	175239	181674	1	UN	24448034	24455223	1	271905
ASB_LG16_LG22	204001	210924	1	UN	51881140	51888668	-1	170312
ASB_LG16_LG22	271081	277658	1	UN	59092438	59098842	1	62811
ASB_LG16_LG22	377786	1594521	1	LG11	1774635	3170798	1	373547
ASB_LG16_LG22	1595126	2153782	1	LG11	3184315	3812398	-1	554698
ASB_LG16_LG22	2218022	17805136	1	LG11	3840610	19897363	1	563867
ASB_LG16_LG22	17847780	17875282	1	UN	87303581	87331057	-1	219443
ASB_LG16_LG22	17892596	17931242	1	LG11	19937255	19977012	1	394840
ASB_LG16_LG22	17954676	18130315	1	LG11	20042014	20231517	-1	259289
ASB_LG16_LG22	18193230	19761206	1	LG11	20255708	21943394	-1	307800
ASB_LG16_LG22	19797743	20629230	1	LG11	22057698	23116644	-1	233285
ASB_LG16_LG22	20840925	20875927	1	LG11	24066491	24118812	1	132811
ASB_LG16_LG22	20940437	21577574	1	LG11	23227928	24046080	1	161989
ASB_LG16_LG22	21790701	21953046	1	LG11	24405058	24560042	-1	139672
ASB_LG16_LG22	22339143	22721646	1	LG11	23538342	24787235	-1	172745
ASB_LG16_LG22	22895800	22913146	1	LG11	22117794	22137013	-1	238828
ASB_LG16_LG22	22956757	23076696	1	LG11	1620643	1750766	-1	374294
ASB_LG16_LG22	23363881	24678321	1	LG11	260082	1514118	1	237157
ASB_LG16_LG22	24789333	25710020	1	LG11	24960185	26155829	1	211525
ASB_LG17	43877	51940	1	UN	16697423	16705682	-1	124944
ASB_LG17	452076	458200	1	UN	92484638	92497203	-1	151389
ASB_LG17	629343	23161557	1	LG4	4460882	27546830	-1	449181
ASB_LG17	23178101	23754015	1	LG4	3854849	4428990	1	390529
ASB_LG17	23771030	24365037	1	LG4	3207008	3845652	-1	393687
ASB_LG17	24365930	24373257	1	LG6	22742692	22750450	1	343166
ASB_LG17	24373258	24896336	1	LG4	2587832	3199617	-1	337129
ASB_LG17	24936142	25943310	1	LG4	1429098	2581329	1	315188
ASB_LG17	25986785	26840977	1	LG4	375121	1371795	-1	272273
ASB_LG17	26888190	26917445	1	LG4	280080	304325	1	159649
ASB_LG17	27079711	27310566	1	LG4	15984	245126	-1	267219
ASB_LG17	27339242	27517410	1	UN	67715193	67856529	-1	153603
ASB_LG17	27625139	27636511	1	UN	58864757	58876824	-1	100249
ASB_LG18	14098	28076	1	UN	33925580	33944065	1	393022
ASB_LG18	64227	78954	1	LGx	17733512	17751943	1	433947
ASB_LG18	79849	146198	1	LGx	17666144	17733167	-1	216864
ASB_LG18	175117	184022	1	UN	64431958	64448728	1	213136
ASB_LG18	236359	242968	1	UN	43541689	43556304	-1	108309
ASB_LG18	337637	363762	1	UN	29038658	29075159	-1	288808
ASB_LG18	411458	417624	1	UN	18042463	18050926	1	257302
ASB_LG18	473865	483208	1	UN	48733529	48741342	-1	100706
ASB_LG18	586661	613099	1	UN	93286474	93303405	-1	192777
ASB_LG18	626853	635560	1	UN	41314434	41324803	-1	173270
ASB_LG18	645638	652549	1	UN	69751017	69757011	1	198645
ASB_LG18	675549	682315	1	UN	20117199	20125910	-1	121931
ASB_LG18	767953	776405	1	UN	26923242	26929319	1	92398.2
ASB_LG18	1332780	2767903	1	LGx	7990203	9624154	-1	601921
ASB_LG18	2771874	2778648	1	UN	86130063	86137660	1	180165
ASB_LG18	2778928	3061436	1	LGx	7656074	7981670	-1	553082
ASB_LG18	3076687	3375401	1	LGx	7250162	7578846	1	398687
ASB_LG18	3428536	3434887	1	UN	65434846	65443411	1	114904
ASB_LG18	3454389	3460530	1	LGx	7640444	7648520	1	155677
ASB_LG18	3484653	4661759	1	LGx	5923543	7242033	-1	373019
ASB_LG18	4671963	4703713	1	LGx	5874713	5914137	1	534191
ASB_LG18	4784510	5018454	1	UN	17782175	18016280	1	181461
ASB_LG18	5440422	10415022	1	LGx	9628791	14775715	1	486398
ASB_LG18	10431759	10807112	1	LGx	14818177	15215922	-1	312457
ASB_LG18	10823060	10829532	1	LGx	14786871	14796656	1	269587
ASB_LG18	10880005	10888075	1	LGx	16351151	16358888	1	254125
ASB_LG18	10890725	11002983	1	LGx	15277025	15398803	-1	333429
ASB_LG18	11031071	11038176	1	UN	87806646	87812797	-1	13492
ASB_LG18	11245664	11255112	1	UN	92287332	92298315	1	152392
ASB_LG18	11294038	11341613	1	UN	14941995	14994432	1	148362
ASB_LG18	11432159	11790961	1	LGx	15401120	15759262	1	440438
ASB_LG18	11810643	11818910	1	LGx	15771533	15779439	-1	241238
ASB_LG18	11838404	12315974	1	LGx	15797979	16297142	1	347787
ASB_LG18	12346769	12396325	1	LGx	16606611	16662897	-1	141258
ASB_LG18	12472008	12794593	1	LGx	16488519	16871943	1	229709
ASB_LG18	12803710	12811816	1	LGx	15242098	15248191	1	79079
ASB_LG18	12958745	13335210	1	LGx	16970655	17383420	1	160834
ASB_LG18	13465901	13472850	1	UN	8041679	8050789	1	270704
ASB_LG18	13569162	13615227	1	LGx	17552494	17621012	1	284808
ASB_LG18	13797490	13805144	1	UN	17691795	17700153	1	204946
ASB_LG18	13849306	16645744	1	LGx	2738413	5857531	-1	338220
ASB_LG18	16657412	16701013	1	LGx	681687	752198	1	175790
ASB_LG18	16735204	18229653	1	LGx	963113	2715111	-1	182836
ASB_LG18	18513719	18952523	1	LGx	22310	547722	1	194198
ASB_LG18	18960248	18971433	1	UN	51968676	51982206	-1	489345
ASB_LG18	19005586	19046838	1	LGx	602668	642767	1	210756
ASB_LG19	63489	71544	1	LG12	2207964	2220889	1	174565
ASB_LG19	362356	672921	1	LG12	1857897	2053063	1	152111
ASB_LG19	839861	846759	1	LG12	2282402	2303357	-1	154005
ASB_LG19	1081321	1090478	1	UN	38080367	38089683	1	146088
ASB_LG19	1111944	1161880	1	UN	32479632	32531595	-1	409555
ASB_LG19	1217014	1224604	1	LG12	153484	163625	-1	156904
ASB_LG19	1414381	4919667	1	LG12	262364	4576634	1	295387
ASB_LG19	4944135	4951884	1	LG12	4605184	4614189	-1	289570
ASB_LG19	4958314	11015871	1	LG12	4615170	10675037	1	568056
ASB_LG19	11044620	11052452	1	LGx	1537540	1544960	-1	354288
ASB_LG19	11058567	23323845	1	LG12	10704207	23203831	1	506298
ASB_LG19	23399760	23694299	1	UN	113994	438103	-1	454236
ASB_LG19	23775244	23877926	1	UN	23483895	23619358	-1	386993
ASB_LG19	23957777	23967864	1	UN	40173770	40182686	-1	62820
ASB_LG19	24087586	24142581	1	UN	90844064	90911538	-1	165895
ASB_LG19	24223981	24231518	1	UN	23449816	23458009	1	143186
ASB_LG19	24319621	24339801	1	UN	40184114	40214192	1	381364
ASB_LG19	24423632	24431140	1	UN	33897665	33905165	-1	136622
ASB_LG19	24475216	24517518	1	UN	32112699	32155853	-1	227385
ASB_LG2	20837	3266060	1	LG5	13750766	16988069	1	601844
ASB_LG2	3270076	3277049	1	UN	85536781	85544312	-1	251779
ASB_LG2	3295739	3480397	1	LG5	17015940	17222567	1	313800
ASB_LG2	3500440	3507356	1	UN	10070548	10077491	1	461521
ASB_LG2	3507661	12939997	1	LG5	17250031	27161041	1	424676
ASB_LG2	13139936	13306132	1	LG5	27416454	27629172	-1	246260
ASB_LG2	13408768	13447443	1	LG5	27723956	27773047	1	325110
ASB_LG2	13482094	13489131	1	LG5	559830	569993	-1	131084
ASB_LG2	13504097	13535891	1	LG5	30209097	30265114	1	435125
ASB_LG2	13573005	13582957	1	LG5	30295566	30314436	-1	290175
ASB_LG2	13715881	14484512	1	LG5	28239750	29041808	1	133887
ASB_LG2	14849328	14856382	1	UN	62677899	62682590	-1	75987
ASB_LG2	14962515	15216482	1	LG5	27871209	28189390	1	319797
ASB_LG2	15271037	15370351	1	LG5	27764293	27851370	-1	276347
ASB_LG2	15385963	15439933	1	LG5	610790	642266	1	152954
ASB_LG2	15505198	15610120	1	LG5	32400680	32538147	-1	240257
ASB_LG2	15800045	15806339	1	UN	73386728	73392882	-1	254620
ASB_LG2	15865922	16223209	1	LG5	31532958	32052127	-1	152865
ASB_LG2	16341365	16676465	1	LG5	6152	374712	-1	474915
ASB_LG2	16698070	19174220	1	LG5	669678	3443593	1	343759
ASB_LG2	19198818	19967904	1	LG5	3448240	4245779	-1	331362
ASB_LG2	19972764	20024717	1	LG5	4249196	4302352	1	617522
ASB_LG2	20050981	20063162	1	LG14	17366003	17370952	-1	94240
ASB_LG2	20098267	20397672	1	LG5	4342681	4641388	1	341758
ASB_LG2	20419905	20526349	1	LG5	4664501	4883678	-1	318026
ASB_LG2	20661786	23002805	1	LG5	4704592	6963719	1	640056
ASB_LG2	23008815	23014880	1	UN	22048270	22054487	-1	240312
ASB_LG2	23019437	23839276	1	LG5	6975012	7843375	1	483275
ASB_LG2	23884081	23892475	1	UN	55964456	55972598	-1	436273
ASB_LG2	23893714	26169647	1	LG5	7901611	10256542	1	370551
ASB_LG2	26226608	26808483	1	LG5	10317909	10918622	-1	389999
ASB_LG2	26821503	28755000	1	LG5	10932470	12935969	1	487611
ASB_LG2	28761830	28770068	1	UN	70851457	70859544	-1	377325
ASB_LG2	28774459	29431408	1	LG5	12940046	13728947	1	369930
ASB_LG2	29514902	30003671	1	LG5	29504588	29854300	1	206717
ASB_LG2	30114374	30140482	1	LG5	30109327	30138275	-1	100762
ASB_LG2	30315038	30390405	1	LG19	3422949	3540001	1	183395
ASB_LG20	80392	88941	1	UN	80642367	80659394	1	187003
ASB_LG20	210413	1634379	1	LG14	22749629	24412421	1	274506
ASB_LG20	1665493	1680579	1	LG14	24450934	24468655	-1	319722
ASB_LG20	1724297	1799815	1	LG14	24487292	24540846	1	173904
ASB_LG20	1831725	2418588	1	LG1A	18498813	19120478	1	513628
ASB_LG20	2451252	3772970	1	LG14	24562541	26058916	1	315807
ASB_LG20	4163842	8552358	1	LG14	4002125	9091610	1	423438
ASB_LG20	8564169	8616600	1	UN	16847281	16893822	-1	414014
ASB_LG20	8626400	15171246	1	LG14	9100619	15911643	1	509169
ASB_LG20	15188895	15645442	1	LG14	27765221	28302832	1	272939
ASB_LG20	15727837	19750243	1	LG14	18445885	22709224	-1	358400
ASB_LG20	19825563	19860210	1	LG14	18401592	18439929	1	289101
ASB_LG20	19877073	20158720	1	LG14	17989166	18315107	-1	326754
ASB_LG20	20166361	21286900	1	LG14	16801806	17965647	1	350962
ASB_LG20	21317699	22162536	1	LG14	15917817	16798275	-1	597350
ASB_LG20	22190050	23606044	1	LG14	26077266	27706579	-1	376863
ASB_LG20	23668425	23703877	1	LG14	3790791	3842974	-1	147560
ASB_LG21	14362	22224	1	UN	42910225	42924957	-1	211848
ASB_LG21	402065	408900	1	UN	71320949	71334889	1	242266
ASB_LG21	744646	750937	1	UN	64789105	64798061	-1	227464
ASB_LG21	808245	1261460	1	LG13	1109576	1584138	-1	200300
ASB_LG21	1308619	1356291	1	LG13	1044649	1081309	1	147954
ASB_LG21	1381081	1853166	1	LG13	360166	984781	-1	229654
ASB_LG21	1959245	1970198	1	UN	82003930	82024405	1	234666
ASB_LG21	1988249	2091915	1	LG13	9804	336084	-1	287290
ASB_LG21	2135241	2141965	1	LG13	27379839	27389985	1	138979
ASB_LG21	2154479	2239342	1	LG13	27394564	27501883	-1	239568
ASB_LG21	2246638	7037557	1	LG13	7502019	12053726	1	462593
ASB_LG21	7066239	7072466	1	UN	45184590	45191225	-1	208048
ASB_LG21	7083916	14225242	1	LG13	12088332	19383084	1	409274
ASB_LG21	14387490	14394776	1	UN	28456709	28465434	-1	196854
ASB_LG21	14677896	16988423	1	LG13	19464304	21666884	1	441260
ASB_LG21	17062411	17085946	1	LG13	21946844	21975499	-1	461869
ASB_LG21	17089828	22269268	1	LG13	21992576	27329532	1	620171
ASB_LG21	22298531	22313288	1	LG13	27300599	27312860	-1	148640
ASB_LG21	22341278	22457377	1	LG13	27513438	27574623	1	297094
ASB_LG21	22520584	25225356	1	LG13	4791840	7472817	-1	327587
ASB_LG21	25656535	25664561	1	UN	82974927	82983481	1	428751
ASB_LG21	25792936	25808619	1	LG13	2011507	2029455	-1	234462
ASB_LG21	25904560	25911636	1	LG13	2132098	2135787	1	75148
ASB_LG21	26134222	27841947	1	LG13	2405005	4373567	-1	271938
ASB_LG21	28128933	28376153	1	LG13	4510639	4744855	1	240115
ASB_LG21	28612827	28629996	1	LG13	1964492	1982420	1	257610
ASB_LG23	90111	99862	1	LG1B	17870302	17883172	-1	144279
ASB_LG23	176466	1459514	1	UN	52209325	54050162	-1	385421
ASB_LG23	1504739	2433632	1	LG1B	443182	1533481	1	275373
ASB_LG23	2437727	2443912	1	LG7	1129538	1136480	1	360861
ASB_LG23	2446096	3458486	1	LG1B	1539795	2839061	1	390387
ASB_LG23	3477504	4615552	1	LG1B	2853564	4013783	-1	418621
ASB_LG23	4616404	4779188	1	LG1B	4014567	4196641	1	408808
ASB_LG23	4865606	6318587	1	LG1B	12203857	13749559	-1	485778
ASB_LG23	6353849	11110028	1	LG1B	4217432	9195944	1	537113
ASB_LG23	11121344	11129890	1	UN	9209483	9218107	1	545291
ASB_LG23	11135349	13937710	1	LG1B	9218881	12157598	1	542787
ASB_LG23	14093901	14498127	1	LG1B	13776051	14105338	1	413656
ASB_LG23	14542675	14727376	1	LG1B	14190569	14390617	-1	367956
ASB_LG23	14814742	17980812	1	LG1B	14423988	17635210	1	315825
ASB_LG24	77940	3031619	1	LG18-21	667047	3749203	-1	465600
ASB_LG24	3042060	3048601	1	UN	52002713	52009113	-1	443295
ASB_LG24	3049979	3430938	1	LG18-21	257473	649836	-1	384458
ASB_LG24	3555861	4330559	1	UN	20325039	21239236	1	395400
ASB_LG24	4384523	5551439	1	UN	12296366	13729213	1	214520
ASB_LG24	5778297	5787349	1	UN	14015447	14025136	-1	424775
ASB_LG24	5857530	6100397	1	UN	14179609	14560478	1	172675
ASB_LG24	6170193	6251090	1	UN	15321892	15424240	-1	185191
ASB_LG24	6360595	6367395	1	UN	62191904	62197546	1	276498
ASB_LG24	6395929	6703981	1	UN	1203368	1602007	1	253686
ASB_LG24	6726730	6739155	1	LG18-21	33463	77867	1	443650
ASB_LG24	6755403	6772223	1	UN	5971587	5982715	1	120477
ASB_LG24	6772679	6780200	1	LG18-21	1819	13128	1	173627
ASB_LG24	6947262	6953413	1	UN	1223207	1230596	1	109965
ASB_LG24	6977156	6992693	1	UN	87541838	87581080	1	49532
ASB_LG24	7030460	15207856	1	LG18-21	3783284	12043666	1	554155
ASB_LG24	15224365	16579984	1	LG18-21	12070765	13582441	-1	506231
ASB_LG24	16668481	18858685	1	LG18-21	13648817	16170389	1	431035
ASB_LG24	19057339	19067866	1	UN	78754019	78774863	-1	317033
ASB_LG24	19122056	19133263	1	LG18-21	16439322	16451314	1	230174
ASB_LG24	19141576	19337632	1	UN	78489028	78739547	1	204182
ASB_LG24	19340740	19489964	1	LG18-21	16216405	16389063	-1	307907
ASB_LG24	19596610	19645518	1	UN	4895261	4954464	1	155004
ASB_LG24	19686120	19706445	1	UN	29456993	29491060	-1	694851
ASB_LG24	19758184	19765593	1	UN	4861246	4868669	-1	76372.2
ASB_LG3	550616	556841	1	LG9	3175380	3182319	-1	199468
ASB_LG3	668521	676156	1	LG9	3387648	3398577	1	181751
ASB_LG3	729587	866634	1	LG1A	1274819	1381154	1	110099
ASB_LG3	1211030	1308967	1	LG9	2669885	2770351	1	228078
ASB_LG3	1478897	1493312	1	LG9	3324185	3339395	-1	196669
ASB_LG3	1599760	1707177	1	LG1A	1170396	1263026	1	119387
ASB_LG3	1714753	8314777	1	LG9	3455148	10445719	1	368671
ASB_LG3	8332465	8338898	1	UN	77903160	77909933	-1	320915
ASB_LG3	8358380	19861839	1	LG9	10456799	22348898	1	429740
ASB_LG3	19925040	20126648	1	UN	8607365	8740812	1	908904
ASB_LG3	20311895	22511797	1	LG9	41630	2156820	1	279251
ASB_LG3	22621577	22816695	1	LG9	2211536	2388017	-1	207324
ASB_LG3	22951599	22961396	1	LG9	2405255	2423684	1	306650
ASB_LG3	23245406	23251480	1	UN	2291761	2298726	-1	203075
ASB_LG3	23340080	23357391	1	UN	62994993	63032843	1	449865
ASB_LG4	22674	31311	1	LG11	24652153	24665652	-1	109269
ASB_LG4	298792	307757	1	UN	9619101	9629317	1	130862
ASB_LG4	366369	373288	1	UN	70344710	70355692	-1	208762
ASB_LG4	446942	459744	1	UN	54478237	54509058	1	188172
ASB_LG4	730854	754288	1	UN	14655146	14687157	-1	310120
ASB_LG4	796666	803537	1	UN	32620719	32628071	-1	229888
ASB_LG4	829552	836240	1	UN	27877493	27884004	-1	261759
ASB_LG4	896497	907358	1	UN	25885286	25894302	1	123781
ASB_LG4	1064426	1071422	1	UN	77976876	77983695	1	65379
ASB_LG4	1389333	1493698	1	LG5	29110951	29287893	1	198521
ASB_LG4	1599024	2231690	1	LG10	23335459	24045707	-1	176710
ASB_LG4	2264077	2291883	1	LG10	23289540	23326531	1	219686
ASB_LG4	2336870	3039324	1	LG10	22433224	23246613	1	254088
ASB_LG4	3051005	3729940	1	LG10	21643138	22404977	-1	452399
ASB_LG4	3737463	3743768	1	LG10	21629423	21635930	1	265447
ASB_LG4	3759591	7785324	1	LG10	17472575	21610345	-1	405738
ASB_LG4	7791741	7797885	1	LG10	17461081	17468684	1	243365
ASB_LG4	7815094	16369633	1	LG10	8715731	17439285	-1	491819
ASB_LG4	16373085	16379129	1	UN	64308324	64314350	-1	205831
ASB_LG4	16383520	18337161	1	LG10	6736121	8707755	-1	401995
ASB_LG4	18338109	18344920	1	UN	62662740	62669683	1	404918
ASB_LG4	18354078	22515276	1	LG10	2518799	6730286	-1	335833
ASB_LG4	22532237	22539935	1	UN	43126202	43134533	-1	176014
ASB_LG4	22550391	22557252	1	LG10	2477248	2485784	-1	311518
ASB_LG4	22616334	22624966	1	LG10	925903	944359	1	197317
ASB_LG4	22751583	23027087	1	LG10	2082223	2401686	1	218722
ASB_LG4	23085731	23093421	1	UN	19040649	19049742	-1	179174
ASB_LG4	23244996	23306420	1	UN	4023751	4107935	-1	97951
ASB_LG4	23416209	23511504	1	UN	21564147	21704518	-1	92983.9
ASB_LG4	23659475	24253483	1	LG10	1291974	1971357	1	158347
ASB_LG4	25152709	25382495	1	LG10	133472	354396	-1	255475
ASB_LG5	231790	252772	1	UN	34963322	34965793	1	100912
ASB_LG5	279278	296115	1	UN	86138737	86154645	-1	286798
ASB_LG5	545922	631388	1	UN	34677126	34766640	1	143338
ASB_LG5	653569	662657	1	UN	66826665	66844477	1	215224
ASB_LG5	740019	792866	1	UN	82064867	82136553	-1	141554
ASB_LG5	836348	844371	1	UN	42456997	42462392	-1	104105
ASB_LG5	912046	918931	1	UN	21924518	21930116	1	196067
ASB_LG5	980460	1092303	1	UN	24005639	24133061	1	166102
ASB_LG5	1235066	1241135	1	UN	24277999	24282126	-1	145554
ASB_LG5	1313756	1330580	1	LG7	2522364	2538121	1	158062
ASB_LG5	1440655	1530597	1	UN	24212875	24231288	1	245413
ASB_LG5	1545135	1806919	1	LG7	2282556	2518786	-1	169070
ASB_LG5	1820740	2607557	1	LG7	1487113	2262964	1	347112
ASB_LG5	2615676	2714661	1	LG7	1354528	1472371	-1	242326
ASB_LG5	2801906	2808227	1	LG7	28436701	28442832	-1	46063.2
ASB_LG5	2823316	2829481	1	LG7	28437861	28443872	-1	56064
ASB_LG5	2835077	4211851	1	LG7	26964523	28459374	-1	314969
ASB_LG5	4244182	4286158	1	UN	87678838	87719553	1	252160
ASB_LG5	4305940	6183514	1	LG7	25059142	26950554	-1	321498
ASB_LG5	6218875	9708199	1	LG7	21495546	25036672	1	451346
ASB_LG5	9765696	10750136	1	LG7	17425	1232631	-1	187721
ASB_LG5	10830284	10836458	1	LG7	2754994	2768174	-1	125470
ASB_LG5	10908449	10917073	1	LG7	2784602	2792529	1	120345
ASB_LG5	10984739	11200518	1	LG7	3007461	3288476	-1	184752
ASB_LG5	11205105	28779025	1	LG7	3360637	21491596	-1	393892
ASB_LG6	42105	183280	1	LG22-25	18363721	18485090	1	130611
ASB_LG6	527018	661021	1	LG22-25	23513542	23573520	1	193920
ASB_LG6	927212	1290435	1	LG22-25	25573146	26099377	-1	257826
ASB_LG6	1540615	2991830	1	LG22-25	23807858	25351923	1	294745
ASB_LG6	3131291	21973035	1	LG22-25	4310272	23390946	-1	485272
ASB_LG6	22034381	22040674	1	UN	91483176	91489794	1	202667
ASB_LG6	22118443	24175774	1	LG22-25	2024682	4184188	-1	604493
ASB_LG6	24272503	24488544	1	LG22-25	336536	546502	-1	229680
ASB_LG6	24883172	25465394	1	LG22-25	683225	1397349	1	193481
ASB_LG6	25478891	25485071	1	UN	56054719	56060043	1	134494
ASB_LG6	25490493	25927335	1	LG22-25	1421946	1906669	1	273209
ASB_LG6	26015120	26060398	1	LG22-25	55673	103190	-1	140584
ASB_LG6	26159273	26178514	1	UN	36582697	36609493	1	176392
ASB_LG6	26266042	26279755	1	UN	26512732	26530276	-1	222202
ASB_LG6	26349495	26356441	1	UN	70036888	70045174	1	360157
ASB_LG6	26366830	26884226	1	UN	26009147	26445125	-1	159072
ASB_LG6	27032267	27042142	1	UN	43218114	43227319	1	190558
ASB_LG6	27244104	27254635	1	UN	91959675	91969394	1	365040
ASB_LG6	27307360	27332368	1	UN	61639681	61653165	1	184526
ASB_LG6	27369152	27377001	1	UN	15667047	15674464	-1	135516
ASB_LG6	27378644	27385949	1	UN	81603637	81608645	-1	150478
ASB_LG6	27725759	27731778	1	UN	42235308	42244550	-1	259466
ASB_LG7_1	85005	95079	1	UN	51709101	51728317	-1	301311
ASB_LG7_1	211864	219656	1	UN	58890532	58901962	-1	362249
ASB_LG7_1	276510	288236	1	UN	75102751	75116600	1	394241
ASB_LG7_1	348459	354882	1	LG17	19431987	19439453	1	206949
ASB_LG7_1	413943	423348	1	UN	84378886	84389831	-1	449194
ASB_LG7_1	488206	495520	1	UN	26850698	26860035	1	77651
ASB_LG7_1	573199	580239	1	UN	38833934	38842848	1	106165
ASB_LG7_1	755877	871722	1	LG17	22714304	22869661	-1	168500
ASB_LG7_1	893382	1148182	1	LG17	22320617	22645601	1	188721
ASB_LG7_1	1201220	1210418	1	UN	39697987	39713020	1	212587
ASB_LG7_1	1452502	1851306	1	LG17	21807970	22254718	1	220489
ASB_LG7_1	1903655	2533546	1	LG17	18213987	18940299	1	255014
ASB_LG7_1	2562929	2569006	1	UN	2153719	2192447	1	106777
ASB_LG7_1	2663230	2671635	1	UN	76398356	76408380	1	234853
ASB_LG7_1	2686373	3311817	1	LG17	18965334	19430811	1	264724
ASB_LG7_1	3340475	4856803	1	LG17	19508050	21249078	-1	238020
ASB_LG7_1	4957302	11202064	1	LG17	11806632	18179753	1	436864
ASB_LG7_1	11228407	19333724	1	LG17	3500769	11766836	-1	438249
ASB_LG7_1	19572891	19581219	1	UN	9518221	9527304	1	146013
ASB_LG7_1	19591548	20102481	1	LG17	2872110	3467986	-1	119328
ASB_LG7_1	20121664	20180233	1	LG17	2674427	2740918	1	198832
ASB_LG7_1	20386077	20522494	1	LG17	21388813	21546455	-1	360898
ASB_LG7_1	20554463	20565352	1	UN	37179604	37195434	1	195376
ASB_LG7_1	20606489	22398225	1	LG17	456890	2618183	1	260962
ASB_LG7_1	22461839	22726701	1	LG17	27629	355353	-1	291947
ASB_LG7_1	22924443	22931283	1	LG17	378562	388080	-1	209810
ASB_LG7_1	22980051	22986780	1	UN	7482431	7490654	-1	263664
ASB_LG7_2	28535	92490	1	UN	93376097	93436676	1	303967
ASB_LG7_2	157868	192351	1	UN	75988848	76025114	1	270137
ASB_LG7_2	225674	236117	1	UN	35266221	35277102	-1	219360
ASB_LG7_2	324508	332871	1	UN	94129585	94137011	-1	303608
ASB_LG7_2	451030	458601	1	UN	11126847	11131595	1	98068
ASB_LG7_2	485280	491372	1	UN	72351889	72358608	-1	294596
ASB_LG7_2	578486	588120	1	UN	28298673	28308793	1	319867
ASB_LG7_2	608633	617152	1	UN	37895114	37905075	1	226646
ASB_LG7_2	649054	665727	1	UN	24799741	24821044	-1	577613
ASB_LG7_2	677392	703184	1	UN	51146347	51173627	-1	226553
ASB_LG7_2	836856	1137924	1	LG24	46862	457643	1	253738
ASB_LG7_2	1148438	1299262	1	LG24	227486	504389	-1	312777
ASB_LG7_2	1311481	1319254	1	LG24	802506	813184	-1	207787
ASB_LG7_2	1329351	1385401	1	LG24	1882376	1978458	1	598388
ASB_LG7_2	1392518	1645534	1	LG24	518721	781586	1	241063
ASB_LG7_2	1690975	2652376	1	LG24	814581	1876614	-1	650435
ASB_LG7_2	2661084	3009883	1	LG24	1988669	2377579	1	319500
ASB_LG7_2	3022005	3525122	1	LG24	2387191	2913550	-1	652781
ASB_LG7_2	3576579	5836138	1	LG24	2938694	5231973	1	467559
ASB_LG7_2	5899990	6192638	1	LG24	11773752	12186819	1	289452
ASB_LG7_2	6222992	10373849	1	LG24	7301890	11736291	-1	427961
ASB_LG7_2	10405023	10437440	1	LG24	7267812	7299432	1	516193
ASB_LG7_2	10487452	10993697	1	LG24	6718570	7234702	-1	301707
ASB_LG7_2	11032731	11681086	1	LG24	6050445	6699440	1	431744
ASB_LG7_2	11702512	12350553	1	LG24	5395320	6004209	-1	232467
ASB_LG7_2	12560687	12753157	1	LG24	13381613	13673330	-1	201555
ASB_LG7_2	12760303	12891017	1	LG24	5234930	5375583	1	220956
ASB_LG7_2	12905926	13680158	1	LG24	12428391	13369137	-1	209776
ASB_LG7_2	13684377	13743080	1	LG24	12283399	12354227	1	128141
ASB_LG7_2	13797896	13829674	1	LG24	12247199	12273773	-1	199794
ASB_LG8	393135	1353608	1	LG2	328911	1453021	-1	211620
ASB_LG8	1523449	1530686	1	UN	27166079	27176169	-1	142174
ASB_LG8	1741327	2011250	1	UN	11756622	11995194	-1	267986
ASB_LG8	2101699	9753981	1	LG2	9976567	17735946	-1	465034
ASB_LG8	9814354	10194402	1	LG1A	18070399	18473664	1	482224
ASB_LG8	10229763	11764779	1	LG2	8418793	9923213	-1	468715
ASB_LG8	11816664	11846663	1	UN	29684695	29714930	-1	702792
ASB_LG8	11936030	11944417	1	LG2	8373285	8379762	-1	278071
ASB_LG8	12141793	12150022	1	UN	96227924	96235437	-1	344973
ASB_LG8	12180620	14090209	1	LG2	6357216	8357232	-1	500185
ASB_LG8	14178002	14396395	1	LG1B	146955	436171	-1	356018
ASB_LG8	14463383	18755478	1	LG2	1996154	6318124	-1	491348
ASB_LG8	18918034	23806810	1	LG2	20867841	26191046	-1	422074
ASB_LG8	23834728	23841302	1	UN	94068659	94073882	1	43498
ASB_LG8	23881564	23926515	1	UN	15888946	15954837	-1	204852
ASB_LG8	23978447	23988545	1	UN	18638925	18648526	-1	285813
ASB_LG8	24119402	25919957	1	LG2	18268362	20309833	-1	243496
ASB_LG9	2991	9489	1	UN	46036586	46043210	1	202874
ASB_LG9	36408	42548	1	UN	46198300	46208056	-1	151012
ASB_LG9	238945	245603	1	UN	46318292	46326894	1	161448
ASB_LG9	267843	274617	1	UN	9334416	9341850	-1	167306
ASB_LG9	328086	334797	1	LG19	4008645	4017378	-1	136295
ASB_LG9	417020	445143	1	UN	88536385	88578480	-1	123612
ASB_LG9	490192	567645	1	LG19	4121401	4193570	1	253366
ASB_LG9	648337	654820	1	UN	35117632	35129393	-1	150253
ASB_LG9	711700	1651515	1	LG19	4287359	5397631	1	234256
ASB_LG9	1672282	1738085	1	LG19	539996	638849	-1	202969
ASB_LG9	1757307	1767156	1	LG19	497674	510655	1	250250
ASB_LG9	1783721	2099476	1	LG19	31538	477452	-1	235642
ASB_LG9	2142408	4402297	1	LG19	20536161	23196958	-1	324032
ASB_LG9	4416196	4654220	1	LG1A	20936590	21234107	-1	334192
ASB_LG9	4713680	7087958	1	LG19	17883357	20531011	-1	358641
ASB_LG9	7127461	7133575	1	LG19	17786645	17793350	1	239850
ASB_LG9	7239603	15084936	1	LG19	9606380	17740121	-1	450345
ASB_LG9	15157683	15589936	1	LG19	9093032	9522689	1	449335
ASB_LG9	15689013	19425432	1	LG19	5423100	8966940	-1	367102
ASB_LG9	19447138	19965937	1	LG19	666872	1279554	1	186042
ASB_LG9	20244149	20699339	1	LG19	3241414	3903368	1	197839
ASB_LG9	20765932	20781768	1	UN	20187630	20205739	-1	205899
ASB_LG9	20810910	20843473	1	UN	25678636	25716693	-1	169594
ASB_LG9	21033860	21054880	1	UN	57887248	57913381	1	252571
ASB_LG9	21127728	21135356	1	UN	29858829	29867982	-1	237448
ASB_LG9	21136052	21142197	1	UN	38965544	38973335	-1	78341.1
ASB_LG9	21362694	21656322	1	LG19	2748315	3018852	-1	179400
ASB_LG9	21848751	21858634	1	LG19	1635784	1660614	1	226338
ASB_LG9	22116756	22194738	1	LG19	3121323	3212982	1	208926
ASB_LG9	22323012	22636126	1	LG19	2008326	2373596	1	235515
ASB_LG9	22908962	22915661	1	LG19	1882329	1891298	-1	84119.7
