# Supplementary material for: Chromosomal-Level Assembly of the Asian Seabass Genome Using Long Sequence Reads and Multi-layered Scaffolding
Source: PLoS Genet. 2016 Apr 15;12(4):e1005954. doi: 10.1371/journal.pgen.1005954 (PMC4833346; doi:10.1371/journal.pgen.1005954)
Supplement: S20 Table — (XLSX) [file pgen.1005954.s035.xlsx]

## Sheet: 20
S20 Table. Summary of synteny blocks shared between L. calcarifer and G. aculeatus
ASB ID	START	END	DIRECTION	STICKLEBACK ID	START	END	DIRECTION	SCORE SUM
ASB_LG1	228929	333474	1	scaffold_69	385141	428996	-1	136781
ASB_LG1	446988	455151	1	groupXVI	16736603	16742755	-1	23291
ASB_LG1	506018	553491	1	groupXVI	461052	527571	-1	68965.7
ASB_LG1	674380	955110	1	groupXVI	131191	393493	1	123053
ASB_LG1	1082780	1091983	1	groupXVI	413326	421403	-1	39000
ASB_LG1	1214589	1743614	1	scaffold_69	82922	368495	-1	581722
ASB_LG1	1868786	1919749	1	groupXVI	15740988	15773496	1	251876
ASB_LG1	1987662	2079277	1	groupXVI	15774959	15828602	-1	160726
ASB_LG1	2140075	2753609	1	groupXVI	15915491	16166842	1	168771
ASB_LG1	2792454	4272259	1	groupXVI	17242761	18096342	-1	165445
ASB_LG1	4308510	4465202	1	scaffold_115	238765	341364	1	205622
ASB_LG1	4545439	4555181	1	scaffold_719	5013	10974	-1	42564.9
ASB_LG1	4764293	4999019	1	groupXVI	16228121	16315664	1	67289.2
ASB_LG1	5055697	5668751	1	groupXVI	16503246	16919394	-1	123845
ASB_LG1	5803848	5946508	1	groupXVI	17190324	17236700	1	67691
ASB_LG1	5954735	6335680	1	scaffold_115	62878	229673	-1	146878
ASB_LG1	6536761	6545076	1	scaffold_115	7437	9371	1	17875
ASB_LG1	6570054	6751910	1	scaffold_202	3785	85954	-1	318189
ASB_LG1	6752363	7152297	1	scaffold_181	906	117315	1	79009.5
ASB_LG1	7242368	7252960	1	scaffold_768	5230	9078	1	80899
ASB_LG1	7297596	7391544	1	scaffold_240	1751	48191	1	60954.2
ASB_LG1	7443547	7530796	1	scaffold_69	6354	42048	1	128466
ASB_LG1	7779019	7927965	1	groupXVI	1434695	1590361	1	466694
ASB_LG1	7952859	7994268	1	groupXVI	1357361	1404218	-1	250409
ASB_LG1	7996712	8004111	1	groupXVI	1325470	1347397	1	98625.1
ASB_LG1	8020003	8029201	1	groupXVI	1272368	1288655	1	70973
ASB_LG1	8041108	8647167	1	groupXVI	603595	1241184	-1	161290
ASB_LG1	8799156	9015808	1	groupXVI	5624127	5838393	-1	412971
ASB_LG1	9021097	9822719	1	groupXVI	4869173	5616394	1	398496
ASB_LG1	9852998	10366228	1	groupXVI	4031144	4634692	-1	316719
ASB_LG1	10386232	14584743	1	groupXVI	12251431	15448576	-1	293884
ASB_LG1	14594283	15103806	1	groupXVI	11729727	12247116	-1	298947
ASB_LG1	15115881	20116894	1	groupXVI	7638721	11728397	1	508997
ASB_LG1	20128955	21528163	1	groupXVI	6570277	7637736	-1	396872
ASB_LG1	21531062	23137203	1	groupXVI	2302518	3661843	1	428043
ASB_LG1	23137900	23168576	1	groupXVI	3704290	3727074	-1	209408
ASB_LG1	23178959	23579754	1	groupXVI	3671232	4025322	1	220967
ASB_LG1	23617583	23921624	1	groupXVI	1617215	1809827	1	179329
ASB_LG1	23938948	23950548	1	groupXVI	1825612	1832244	-1	82764
ASB_LG1	23952154	24053556	1	groupXVI	1836096	1911189	1	106713
ASB_LG1	24243241	24253791	1	groupXVI	428330	439667	1	167833
ASB_LG1	24272655	25224765	1	groupXVI	5852998	6566149	1	333108
ASB_LG1	25226999	25675413	1	groupXVI	1936426	2300684	-1	229918
ASB_LG10	25975	44472	1	groupXIX	8707896	8723339	-1	185054
ASB_LG10	124011	312842	1	groupXIX	8772466	8858134	1	219603
ASB_LG10	331719	353032	1	groupXIX	8866067	8877518	-1	116888
ASB_LG10	435980	476097	1	groupXIX	8912085	8952768	1	235790
ASB_LG10	543317	632606	1	groupXIX	8959031	8992470	-1	252317
ASB_LG10	643652	668162	1	groupXIX	9053352	9963108	1	246909
ASB_LG10	673930	1300321	1	groupXIX	9583965	9949025	-1	184672
ASB_LG10	1329781	1787333	1	groupXIX	9261943	9550444	1	153999
ASB_LG10	1795120	1801250	1	scaffold_80	126545	133423	1	92690
ASB_LG10	1847865	2529057	1	groupXIX	9079515	9237024	-1	185753
ASB_LG10	2554768	4259594	1	groupXIX	9968368	11128121	1	333327
ASB_LG10	4268803	5532413	1	groupXIX	7719128	8521080	1	269205
ASB_LG10	5555160	5562134	1	groupXIX	8538133	8543745	-1	110956
ASB_LG10	5564565	5743264	1	groupXIX	8544886	8661173	1	298876
ASB_LG10	5762943	8935635	1	groupXIX	3860733	6266055	1	391793
ASB_LG10	8940861	9965743	1	groupXIX	11131147	11899596	-1	625062
ASB_LG10	9966932	11777081	1	groupXIX	6269096	7718106	-1	648346
ASB_LG10	11783271	11913874	1	groupXIX	11904728	12004786	1	286694
ASB_LG10	11918221	12601069	1	groupXIX	12012091	12575163	-1	745641
ASB_LG10	12601463	13072231	1	groupXIX	12597021	12961006	-1	608944
ASB_LG10	13082455	17857001	1	groupXIX	13566255	17513123	-1	414558
ASB_LG10	17872468	17887200	1	scaffold_564	420	12706	-1	89170.6
ASB_LG10	17891740	18596356	1	groupXIX	12973981	13551596	-1	279524
ASB_LG10	18616472	19199320	1	groupXIX	17528487	18041513	-1	561615
ASB_LG10	19209113	21314979	1	groupXIX	18053767	19669358	1	267397
ASB_LG10	21369159	21576793	1	groupXIX	19756567	19921991	-1	213784
ASB_LG10	21582158	24093021	1	groupXIX	1752841	3762256	1	149057
ASB_LG10	24164713	25492589	1	groupXIX	544324	1290656	-1	100795
ASB_LG10	25548612	25705775	1	scaffold_163	59393	151992	1	90685.6
ASB_LG10	25714061	26061165	1	groupXIX	1513523	1713450	1	143761
ASB_LG10	26068827	26103860	1	groupXIX	19980836	20005367	1	311662
ASB_LG10	26137015	26170750	1	groupXIX	20013669	20047367	-1	212908
ASB_LG10	26228091	26378203	1	groupXIX	20080172	20227373	1	170909
ASB_LG10	26608024	26764376	1	groupXIX	969962	1334847	1	96143.4
ASB_LG10	26800106	26807281	1	groupIII	6710053	6714255	1	57414.9
ASB_LG10	26836577	27001705	1	groupXIX	1397938	1509575	1	190226
ASB_LG10	27075254	27081557	1	scaffold_1204	1804	5124	-1	66844
ASB_LG10	27262864	27838783	1	groupXIX	46794	510696	-1	61551.1
ASB_LG10	27863346	27881619	1	scaffold_405	6339	18383	-1	267130
ASB_LG11	8190	200767	1	groupXI	15800240	15904614	-1	225773
ASB_LG11	262468	275572	1	groupXI	15787036	15797340	1	172633
ASB_LG11	290525	352130	1	groupXI	15740327	15762986	-1	94899.3
ASB_LG11	430390	441060	1	scaffold_622	4478	12076	-1	96272
ASB_LG11	586001	603693	1	groupXI	16690766	16700870	1	215206
ASB_LG11	686189	767298	1	groupXI	16600050	16625670	-1	67529.5
ASB_LG11	840950	1176220	1	groupXI	16104888	16309490	1	193224
ASB_LG11	1193115	1716857	1	groupXI	15153147	15508379	-1	257624
ASB_LG11	2079651	2097443	1	scaffold_54	373232	412809	1	57685
ASB_LG11	2143558	2447947	1	groupXI	16336178	16553361	-1	210319
ASB_LG11	2523400	2889833	1	groupXI	15511109	15736635	1	212382
ASB_LG11	2923249	2962091	1	scaffold_151	162081	191124	-1	134552
ASB_LG11	2978682	3482300	1	groupXI	13040814	13415481	1	621947
ASB_LG11	3483675	5964308	1	groupXI	5427932	7499854	-1	403238
ASB_LG11	5973387	7622464	1	groupXI	13416953	14634012	-1	399383
ASB_LG11	7625103	13433865	1	groupXI	7501577	12332678	1	406952
ASB_LG11	13513204	14434682	1	groupXI	12365684	13035234	1	259875
ASB_LG11	14445467	14688912	1	scaffold_151	8140	147653	-1	76842.4
ASB_LG11	14702761	14715470	1	scaffold_1173	0	6263	-1	108292
ASB_LG11	14807589	15646173	1	groupXI	14638827	15139326	-1	252666
ASB_LG11	15656228	18067771	1	groupXI	3263212	5422987	-1	306647
ASB_LG11	18069138	18692962	1	groupXI	2532184	3013107	1	271019
ASB_LG11	18719411	18785960	1	groupXI	628083	683209	-1	157802
ASB_LG11	18862489	19415102	1	groupXI	2208089	2529058	1	138800
ASB_LG11	19427668	19731789	1	groupXI	3023791	3252702	-1	123478
ASB_LG11	19741403	19835596	1	groupXI	692306	767310	1	115291
ASB_LG11	19839625	19846019	1	groupXI	801715	806204	-1	81467.2
ASB_LG11	19894959	20149627	1	groupXI	881455	1104544	1	175519
ASB_LG11	20754401	21038195	1	groupXI	29361	272342	1	184704
ASB_LG11	21159179	21203518	1	scaffold_80	428418	464352	-1	74393
ASB_LG11	21296961	21419857	1	groupXI	2059629	2180214	-1	162022
ASB_LG11	21455823	22062105	1	groupXI	1398201	2018974	1	128076
ASB_LG11	22066518	22430427	1	groupXI	1211369	1391504	1	130145
ASB_LG11	22519400	22568707	1	scaffold_80	165551	218779	-1	328555
ASB_LG11	22604076	22755913	1	groupXI	320645	486215	-1	396752
ASB_LG11	22784309	22851530	1	groupXI	295438	614022	1	222382
ASB_LG11	22881562	23114785	1	scaffold_80	295520	553347	-1	104929
ASB_LG12	11496	36483	1	groupXVII	444536	462878	-1	122569
ASB_LG12	40205	218165	1	groupXVII	465975	607706	1	145797
ASB_LG12	269819	1132034	1	groupXVII	36377	389588	1	77013.7
ASB_LG12	1366835	1519993	1	scaffold_89	189480	246872	-1	60374
ASB_LG12	1647330	1655727	1	scaffold_89	265366	273633	-1	176353
ASB_LG12	1704985	2381860	1	scaffold_89	283175	531467	1	96245.4
ASB_LG12	2521216	2529336	1	groupXVII	412336	416601	-1	27743
ASB_LG12	2587806	2752536	1	groupXVII	683350	764119	-1	84544.7
ASB_LG12	2876650	2973544	1	groupXVII	766947	812792	1	87437.7
ASB_LG12	2982112	3916187	1	groupXVII	816945	1184003	-1	97966.9
ASB_LG12	3925920	6569185	1	groupXVII	1185263	2834931	1	269750
ASB_LG12	6583092	7960651	1	groupXVII	2839816	3817104	1	323297
ASB_LG12	7987039	7993261	1	groupX	12464110	12467805	-1	119382
ASB_LG12	8018139	8185691	1	groupXVII	3835087	3951335	1	293419
ASB_LG12	8354513	9336639	1	groupXVII	12591441	13071592	-1	148015
ASB_LG12	9346899	9675544	1	groupXVII	12418395	12584409	1	175934
ASB_LG12	9714026	9723645	1	groupXVII	12388995	12397476	-1	147428
ASB_LG12	9761360	9898507	1	groupXVII	13101623	13170224	1	150139
ASB_LG12	9903959	10088649	1	groupXVII	12102352	12314919	1	178253
ASB_LG12	10275683	11505276	1	groupXVII	10991642	11817724	1	136218
ASB_LG12	11701613	11708344	1	groupXVII	11871785	11876570	-1	44072.8
ASB_LG12	11769494	12144877	1	groupXVII	11885453	12059203	1	143125
ASB_LG12	12183423	12460328	1	groupXVII	10930081	12074848	-1	301220
ASB_LG12	12489584	14387657	1	groupXVII	13195177	14496912	1	304287
ASB_LG12	14396095	19233721	1	groupXVII	6485140	10642534	-1	392017
ASB_LG12	19271776	19285377	1	scaffold_27	35945	50544	-1	148090
ASB_LG12	19303271	21571800	1	scaffold_27	65588	1916993	1	374298
ASB_LG12	21586312	21603101	1	scaffold_27	2342463	2352523	-1	49712
ASB_LG12	21621813	23293176	1	scaffold_27	1926369	3303308	1	444298
ASB_LG12	23304925	24653483	1	scaffold_27	3803386	4835469	-1	472180
ASB_LG12	24668624	25036756	1	groupXVII	10646844	10914305	1	442759
ASB_LG12	25041768	25127890	1	groupXVII	14524209	14595480	-1	563572
ASB_LG12	25143506	25272117	1	scaffold_27	4845731	4956336	-1	453524
ASB_LG12	25279813	27827825	1	groupXVII	3953289	6196717	-1	381010
ASB_LG13	22113	36267	1	groupXIII	1383337	1391857	-1	149030
ASB_LG13	87051	96272	1	scaffold_236	46040	52718	-1	92791.8
ASB_LG13	135687	349674	1	groupXIII	1204601	1369965	-1	241831
ASB_LG13	367511	555893	1	groupXIII	2609362	2730073	1	117480
ASB_LG13	606157	615073	1	groupXIII	19509062	19514898	1	162704
ASB_LG13	654098	685679	1	scaffold_382	4646	25022	-1	152944
ASB_LG13	710393	813092	1	groupXIII	19585292	19650180	1	202333
ASB_LG13	877278	2522350	1	groupXIII	17286041	18477173	-1	328066
ASB_LG13	2523619	2540768	1	groupXIII	17271483	17285270	1	357454
ASB_LG13	2542764	3235871	1	groupXIII	16807162	17269240	-1	168077
ASB_LG13	3255640	4389909	1	groupXIII	1495568	2563880	-1	288189
ASB_LG13	4394941	10074301	1	groupXIII	3895597	8587305	1	320740
ASB_LG13	10100996	15826154	1	groupXIII	8588393	13312796	1	501316
ASB_LG13	15831671	19986399	1	groupXIII	13318283	16583622	1	571420
ASB_LG13	19989186	19997861	1	scaffold_350	49255	55963	-1	165034
ASB_LG13	20003868	20231874	1	groupXIII	16596085	16745940	1	220272
ASB_LG13	20254846	20303235	1	groupXIII	2813669	2957134	-1	106112
ASB_LG13	20317040	21334793	1	groupXIII	2989972	3893320	-1	196336
ASB_LG13	21351318	21417773	1	groupXIII	1401881	1442288	1	144497
ASB_LG13	21458271	21484653	1	groupXIII	2571798	2587312	1	416900
ASB_LG13	21500288	22459782	1	groupXIII	153845	960039	-1	219091
ASB_LG13	22462116	22497198	1	groupXIII	965815	988918	-1	199756
ASB_LG13	22550263	22563107	1	groupXIII	2974250	2980494	1	122540
ASB_LG13	22572024	22675385	1	groupXIII	54544	149656	-1	100752
ASB_LG13	22690204	22863589	1	groupXIII	13710	1127541	-1	159524
ASB_LG13	22965484	23038839	1	groupXIII	1130115	1167534	-1	72944
ASB_LG13	23078336	23088571	1	scaffold_274	29400	38591	1	169889
ASB_LG13	23180352	23189178	1	scaffold_1195	1013	5168	1	115941
ASB_LG13	23221996	23229215	1	scaffold_243	52298	55723	1	52124.8
ASB_LG13	23368965	24346640	1	groupXIII	18922713	19471749	-1	153102
ASB_LG13	24358926	24414040	1	groupXIII	18873848	18907005	1	171296
ASB_LG13	24449243	24796513	1	groupXIII	18601589	18873414	1	226660
ASB_LG13	24832588	24851892	1	groupXIII	18485773	18489800	-1	22162
ASB_LG13	24903903	24922978	1	scaffold_520	4135	15397	-1	200184
ASB_LG13	24972396	25001475	1	scaffold_381	649	22875	1	504995
ASB_LG13	25015923	25024347	1	scaffold_1276	403	5309	1	96301.1
ASB_LG13	25063006	25071755	1	scaffold_1132	212	6052	-1	70154
ASB_LG13	25080041	25089566	1	scaffold_994	0	5273	-1	68888.8
ASB_LG13	25125456	25135336	1	scaffold_440	9	7301	-1	84554
ASB_LG13	25196797	25207215	1	scaffold_1009	46	7476	1	71474
ASB_LG13	25219183	25227324	1	scaffold_930	422	7329	1	177134
ASB_LG13	25355589	25392958	1	scaffold_349	1949	21715	-1	161158
ASB_LG13	25534138	25543443	1	scaffold_681	7437	11250	1	48254
ASB_LG13	25690868	25853268	1	groupXIII	19935133	20051306	-1	255509
ASB_LG13	26048844	26229010	1	groupXIII	19662503	19870922	1	172265
ASB_LG13	26340749	26465509	1	scaffold_200	920	57443	-1	152265
ASB_LG13	26874346	26886581	1	scaffold_150	16595	25031	-1	172010
ASB_LG13	26940295	27055833	1	scaffold_150	44328	118480	-1	90705.2
ASB_LG13	27082931	27178400	1	scaffold_150	123804	182484	1	122185
ASB_LG14	74760	81543	1	scaffold_47	368062	370376	-1	31176
ASB_LG14	110217	172005	1	groupVII	10334543	10379900	-1	183812
ASB_LG14	186748	201598	1	scaffold_47	345231	351502	1	107910
ASB_LG14	221930	468780	1	scaffold_47	177176	333081	-1	185254
ASB_LG14	502885	613238	1	scaffold_47	556293	616712	1	181007
ASB_LG14	744566	751559	1	scaffold_47	123801	125938	-1	29506
ASB_LG14	801648	847013	1	scaffold_47	86734	120794	1	123678
ASB_LG14	869162	944582	1	scaffold_47	1569	77716	-1	71643
ASB_LG14	950830	1896915	1	scaffold_47	658749	1369557	1	238370
ASB_LG14	1897932	2348480	1	scaffold_106	739	360678	-1	241145
ASB_LG14	2350085	2944332	1	scaffold_47	1377356	1747248	-1	144912
ASB_LG14	2978815	2988182	1	scaffold_47	1536350	1544626	1	210427
ASB_LG14	3010883	5393011	1	groupVII	8266436	10325726	-1	311010
ASB_LG14	5404926	5436421	1	groupI	15831148	15859622	1	179675
ASB_LG14	5461827	6215527	1	groupVII	7604250	8237805	-1	240342
ASB_LG14	6445376	7916665	1	groupVII	2245724	3257751	1	286929
ASB_LG14	7931413	9683691	1	groupVII	3268691	4488679	-1	273440
ASB_LG14	9727566	10422515	1	groupVII	4491543	5150362	1	421049
ASB_LG14	10614226	11045443	1	groupVII	1633129	2086606	-1	219093
ASB_LG14	11150419	11160800	1	scaffold_713	1848	7501	-1	67240
ASB_LG14	11171475	11437460	1	groupVII	1441840	1587227	-1	196131
ASB_LG14	11518099	11538640	1	scaffold_354	9859	19711	1	83288
ASB_LG14	11865365	12341693	1	groupVII	698822	926158	-1	100728
ASB_LG14	12444979	12477806	1	scaffold_413	0	18065	-1	141828
ASB_LG14	12533359	12602236	1	groupVII	583840	626125	-1	313473
ASB_LG14	12636868	12784652	1	groupVII	981804	1078250	1	209945
ASB_LG14	12810138	13313969	1	groupVII	117444	1318588	1	108631
ASB_LG14	13397381	13484353	1	groupVII	1509	38301	-1	145528
ASB_LG14	13610192	13646659	1	groupVII	553198	574396	1	169953
ASB_LG14	13883763	14059650	1	groupVII	281386	388795	-1	213930
ASB_LG15	15009	77683	1	groupXX	374443	395500	1	166187
ASB_LG15	172657	304542	1	groupXX	446111	568530	-1	217059
ASB_LG15	435816	634255	1	scaffold_157	1282	85302	1	95438.1
ASB_LG15	702715	714649	1	scaffold_157	95697	106197	-1	58711
ASB_LG15	888008	1184032	1	groupXX	33732	237983	-1	135947
ASB_LG15	1401563	1500873	1	scaffold_157	115295	149070	-1	71257
ASB_LG15	1541849	1854338	1	scaffold_137	112227	247512	1	176684
ASB_LG15	1895152	1901454	1	scaffold_1181	765	6248	-1	229354
ASB_LG15	1913445	1930916	1	scaffold_529	325	12391	-1	91746
ASB_LG15	2013373	2032275	1	scaffold_229	455	15632	1	75009
ASB_LG15	2145127	2215338	1	scaffold_122	1092	41416	-1	244250
ASB_LG15	2266727	2273588	1	scaffold_501	9997	12394	-1	43616.8
ASB_LG15	2371750	2383316	1	scaffold_229	55716	64941	-1	104424
ASB_LG15	2387315	2663968	1	scaffold_122	55020	218955	1	115131
ASB_LG15	2667287	2923743	1	groupXX	16217080	16416898	1	266456
ASB_LG15	2936564	2961438	1	groupXX	16423034	16446276	-1	188344
ASB_LG15	2965779	3228000	1	groupXX	16451367	16652949	1	290985
ASB_LG15	3231306	3993070	1	groupXX	14238768	14814274	1	339192
ASB_LG15	3993644	4004972	1	scaffold_1001	210	7342	-1	151273
ASB_LG15	4015832	4200236	1	groupXX	14827725	14946285	1	381964
ASB_LG15	4208422	4214856	1	scaffold_327	5422	30163	-1	13374
ASB_LG15	4241688	5912626	1	groupXX	14965157	16213291	1	366834
ASB_LG15	5926371	5943267	1	scaffold_122	227841	239114	1	289179
ASB_LG15	5958280	6191571	1	groupXX	13479880	13665069	1	288538
ASB_LG15	6206108	6715684	1	groupXX	13672166	14224571	-1	336569
ASB_LG15	6716884	7311208	1	groupXX	16655312	17047085	1	211432
ASB_LG15	7330662	7340843	1	scaffold_831	32	9332	1	428585
ASB_LG15	7342379	7402627	1	groupXX	17073700	17122869	1	348668
ASB_LG15	7419169	7426485	1	scaffold_1142	9	6476	1	266174
ASB_LG15	7430868	8496124	1	groupXX	17146884	17943796	1	339471
ASB_LG15	8635334	8986333	1	groupXX	593636	833059	-1	264332
ASB_LG15	9095373	9154129	1	scaffold_122	248720	304781	-1	632314
ASB_LG15	9175389	9185607	1	groupXX	10915145	10922913	1	164955
ASB_LG15	9240939	9249049	1	scaffold_304	28215	33776	1	101000
ASB_LG15	9283078	12359765	1	groupXX	10995724	13475869	1	415345
ASB_LG15	12371037	13045258	1	groupXX	10332333	10880913	-1	331116
ASB_LG15	13226299	13542335	1	groupXX	2121280	2295601	-1	129891
ASB_LG15	13620442	13645118	1	groupXX	1818448	1826044	1	51310.9
ASB_LG15	13808936	13821449	1	groupXX	17954657	17963955	1	105470
ASB_LG15	13952221	14223975	1	groupXX	18035836	18169067	-1	99213.4
ASB_LG15	14400890	14453178	1	groupXX	2539517	2586752	1	690382
ASB_LG15	14477825	14484138	1	groupXX	844547	851234	-1	54227
ASB_LG15	14489167	15568578	1	groupXX	857489	1789493	1	285678
ASB_LG15	15576266	15624921	1	groupXX	2089903	2119380	-1	185122
ASB_LG15	15667926	16026714	1	groupXX	1868010	2403979	1	114559
ASB_LG15	16074407	17114619	1	groupXX	18799685	19680363	1	99182.6
ASB_LG15	17137659	17947149	1	groupXX	18244403	18795713	-1	124515
ASB_LG15	18132374	18139989	1	groupXX	17987584	17999097	1	104519
ASB_LG15	18165705	18204233	1	groupXX	2301126	2342643	-1	164165
ASB_LG15	18259762	18268917	1	groupXX	2533010	2541149	1	54444
ASB_LG15	18289875	21113674	1	groupVII	5150668	7570476	-1	566213
ASB_LG15	21153487	26659145	1	groupXX	5820259	10318509	-1	392730
ASB_LG15	26661618	30460482	1	groupXX	2770867	5819480	-1	461411
ASB_LG15	30465227	30472826	1	scaffold_888	595	8574	-1	370374
ASB_LG15	30472827	30698515	1	groupXX	2588804	2760180	-1	433778
ASB_LG15	30707113	30735470	1	groupXX	2442612	2466756	1	146419
ASB_LG16_LG22	92	7780	1	groupVI	16735347	16737873	-1	108396
ASB_LG16_LG22	45905	52432	1	groupVI	16663372	16667569	1	67244
ASB_LG16_LG22	141758	151256	1	groupVI	16710187	16720176	-1	204056
ASB_LG16_LG22	249747	259403	1	scaffold_156	107525	113298	-1	154226
ASB_LG16_LG22	274360	281464	1	scaffold_156	72163	75302	1	43304
ASB_LG16_LG22	365103	407743	1	groupVI	899142	936103	-1	163539
ASB_LG16_LG22	427692	441570	1	groupVI	4057921	4067670	1	82430
ASB_LG16_LG22	450271	2148080	1	groupVI	1448160	2985942	1	474585
ASB_LG16_LG22	2205635	2787011	1	groupVI	3011279	3569993	-1	568248
ASB_LG16_LG22	2787770	12691756	1	groupVI	3640000	12544622	1	633723
ASB_LG16_LG22	12694234	14711143	1	groupVI	12546082	13968239	1	286095
ASB_LG16_LG22	14751059	14833730	1	scaffold_156	3916	60599	-1	100384
ASB_LG16_LG22	15043658	15064053	1	scaffold_422	7669	19640	-1	147913
ASB_LG16_LG22	15356464	15368480	1	scaffold_433	0	8154	-1	151250
ASB_LG16_LG22	15469787	15752655	1	groupVI	16419038	16629774	-1	113102
ASB_LG16_LG22	15907975	15914367	1	scaffold_1388	851	4331	-1	41871
ASB_LG16_LG22	16127457	16234483	1	scaffold_216	36275	94674	-1	209537
ASB_LG16_LG22	16323676	16357190	1	scaffold_277	11091	27342	-1	94258.8
ASB_LG16_LG22	16583140	18215926	1	groupVI	15489448	16412613	-1	111276
ASB_LG16_LG22	18227649	18792778	1	groupVI	14535135	14905507	1	181662
ASB_LG16_LG22	18812865	18831488	1	groupVI	14906754	14919414	-1	142761
ASB_LG16_LG22	18836991	19606795	1	groupVI	14935228	15300389	1	130005
ASB_LG16_LG22	19612394	20562078	1	groupVI	14041945	15470596	1	134515
ASB_LG16_LG22	20621059	20679724	1	groupVI	13991927	14024812	1	215741
ASB_LG16_LG22	20849726	20875717	1	groupVI	776774	797761	1	121022
ASB_LG16_LG22	20954577	21071095	1	scaffold_61	740012	868730	-1	94461.2
ASB_LG16_LG22	21165673	21797935	1	groupVI	471720	861741	1	134420
ASB_LG16_LG22	21866492	22205178	1	groupVI	3760041	4041696	1	128614
ASB_LG16_LG22	22262165	22425609	1	scaffold_76	3914	132037	-1	107546
ASB_LG16_LG22	22681409	22918390	1	groupVI	15303940	15429944	1	102795
ASB_LG16_LG22	22939786	22951354	1	scaffold_156	88633	94541	-1	151184
ASB_LG16_LG22	22955992	23600291	1	groupVI	937467	1438730	1	222456
ASB_LG16_LG22	23623264	23979027	1	groupVI	4082782	4317836	1	144608
ASB_LG16_LG22	24025074	24692469	1	scaffold_61	8478	588914	1	168791
ASB_LG16_LG22	24804059	25162292	1	scaffold_76	202597	556933	1	196132
ASB_LG16_LG22	25168318	25784669	1	groupVI	10608	445401	1	133429
ASB_LG17	8653	168942	1	scaffold_56	64744	193347	-1	84191.7
ASB_LG17	218502	233842	1	scaffold_56	18756	46878	1	251241
ASB_LG17	360034	591496	1	groupVIII	610705	789845	1	110197
ASB_LG17	603333	1295748	1	groupVIII	218230	870492	-1	134141
ASB_LG17	1298673	1313768	1	groupVIII	206296	216415	1	67553.6
ASB_LG17	1315260	1336827	1	groupVIII	189781	203649	-1	124028
ASB_LG17	1367822	2012210	1	scaffold_56	374534	881872	-1	111677
ASB_LG17	2606026	2866485	1	groupVIII	1414881	1646353	-1	171864
ASB_LG17	2872562	2978562	1	groupVIII	2113776	2221675	1	689028
ASB_LG17	2980853	2996508	1	groupXVI	1419301	1430677	1	432111
ASB_LG17	3004241	3127742	1	groupVIII	2239562	2341132	1	376749
ASB_LG17	3139066	3145980	1	scaffold_558	8507	14158	1	50428.8
ASB_LG17	3149872	4006931	1	groupVIII	2357491	3114696	1	541147
ASB_LG17	4009461	4098913	1	groupVIII	3117565	3194438	-1	321516
ASB_LG17	4104487	4642302	1	groupVIII	1683887	2107250	1	411633
ASB_LG17	4651215	5031132	1	groupVIII	17640979	17881115	1	181658
ASB_LG17	5042202	5052140	1	scaffold_1381	142	4460	-1	64803
ASB_LG17	5096285	5278642	1	groupVIII	17913099	18060294	1	478185
ASB_LG17	5304107	5483093	1	groupVIII	18138232	18277918	-1	343509
ASB_LG17	5578192	5593506	1	scaffold_404	405	9297	1	103478
ASB_LG17	5625394	5633572	1	scaffold_443	80	7570	-1	111124
ASB_LG17	5710701	5775292	1	groupVIII	18068217	18121018	-1	174665
ASB_LG17	5775807	5789702	1	groupVIII	18288721	18299900	1	332993
ASB_LG17	5790458	5797769	1	groupVIII	18300605	18306677	-1	185598
ASB_LG17	5799287	6556621	1	groupVIII	18308659	18824865	1	250641
ASB_LG17	6561518	6568813	1	scaffold_891	3009	7248	1	104038
ASB_LG17	6586554	6624416	1	groupVIII	18845171	18875967	1	135910
ASB_LG17	6644448	6662764	1	scaffold_357	86	11978	-1	166329
ASB_LG17	6676062	6687111	1	groupVIII	18933347	18945413	1	101844
ASB_LG17	6709387	6795707	1	scaffold_211	966	68873	1	144941
ASB_LG17	6842279	6985455	1	scaffold_218	77	85617	1	193214
ASB_LG17	7276751	7284350	1	scaffold_842	0	5533	-1	72952.2
ASB_LG17	7303152	7971528	1	groupVIII	18952618	19367510	-1	190924
ASB_LG17	7981346	8834694	1	groupVIII	16755212	17252565	-1	238105
ASB_LG17	8838502	8844606	1	scaffold_1075	818	6943	1	137386
ASB_LG17	8896175	13182236	1	groupVIII	13419255	16711786	-1	307734
ASB_LG17	13191566	16667233	1	groupVIII	10755148	13413227	-1	433032
ASB_LG17	16668583	16676795	1	groupVIII	10747868	10754592	1	174510
ASB_LG17	16677656	17490393	1	groupVIII	10110239	10746394	-1	358732
ASB_LG17	17496951	17514215	1	groupVIII	10098800	10109160	1	125364
ASB_LG17	17515118	20578245	1	groupVIII	8052246	10097790	-1	291633
ASB_LG17	20582615	22383119	1	groupVIII	6779640	8050342	-1	312149
ASB_LG17	22402144	23103495	1	groupVIII	6400483	6771617	1	197895
ASB_LG17	23114267	24893210	1	groupVIII	4961157	6392706	-1	325419
ASB_LG17	24917639	25180153	1	groupVIII	4566830	4781187	1	251309
ASB_LG17	25194489	25932889	1	groupVIII	3195948	4949618	1	340379
ASB_LG17	25936383	25943308	1	groupVIII	4952547	4958150	1	154640
ASB_LG17	25959593	26836531	1	groupVIII	3801891	4564187	-1	244775
ASB_LG17	26898967	26918653	1	groupVIII	1648115	1665440	1	183124
ASB_LG17	27048255	27636525	1	groupVIII	885371	1337351	1	205026
ASB_LG18	14099	399400	1	scaffold_90	238014	456915	-1	207086
ASB_LG18	406240	776420	1	scaffold_90	55240	233665	1	142144
ASB_LG18	803442	3063637	1	groupIV	17983445	20044939	1	580969
ASB_LG18	3075490	3461979	1	groupIV	20047052	20356597	-1	352933
ASB_LG18	3482540	3705609	1	groupIV	20362901	20540882	1	284741
ASB_LG18	3706286	3712744	1	groupIV	20543672	20548173	-1	84420
ASB_LG18	3713603	4694743	1	groupIV	20548482	21567040	1	287958
ASB_LG18	4739012	4749533	1	scaffold_231	59835	69344	1	103218
ASB_LG18	4889680	5018454	1	scaffold_90	150	43561	1	142251
ASB_LG18	5030870	5186381	1	groupIV	17822176	17948504	-1	304445
ASB_LG18	5196808	8840428	1	groupIV	28361127	31083184	1	296303
ASB_LG18	8850864	9689904	1	groupIV	31090351	31610910	-1	256837
ASB_LG18	9699155	10794801	1	groupIV	31613624	32213897	1	206979
ASB_LG18	10827739	10838748	1	groupIV	32222218	32229951	-1	215054
ASB_LG18	10843017	11538602	1	groupIV	32243033	32630340	1	222672
ASB_LG18	11594276	11602669	1	scaffold_806	2058	7241	1	118146
ASB_LG18	11684476	11795758	1	scaffold_199	14764	87724	-1	208602
ASB_LG18	11800828	11815120	1	scaffold_199	230	9955	1	204080
ASB_LG18	11878526	12034896	1	scaffold_206	2106	99323	1	141978
ASB_LG18	12108919	12383704	1	scaffold_121	251824	390929	-1	134853
ASB_LG18	12396921	12406478	1	scaffold_121	173389	178302	1	67456.2
ASB_LG18	12433773	12440325	1	scaffold_280	9320	13538	1	137846
ASB_LG18	12472485	12491929	1	scaffold_121	207383	223350	1	33072.5
ASB_LG18	12611802	12653813	1	scaffold_121	125927	163031	-1	320654
ASB_LG18	12663985	12792046	1	scaffold_152	215607	263992	1	126539
ASB_LG18	12799056	12818365	1	groupIV	32351064	32362406	-1	205261
ASB_LG18	12938788	12963767	1	scaffold_121	555	12223	1	59102.1
ASB_LG18	12975495	12985814	1	scaffold_281	56474	61919	1	105001
ASB_LG18	13025949	13047654	1	scaffold_121	38212	45121	1	37374.5
ASB_LG18	13058003	13065596	1	scaffold_605	4928	9525	1	55394
ASB_LG18	13302172	13410110	1	scaffold_152	117700	188221	-1	170056
ASB_LG18	13461304	13469497	1	scaffold_1049	42	5365	-1	145397
ASB_LG18	13507025	13526358	1	scaffold_152	0	13544	-1	192228
ASB_LG18	13569163	13612314	1	scaffold_270	7797	40946	1	279106
ASB_LG18	13705366	13805351	1	scaffold_231	4464	54994	1	132509
ASB_LG18	13847964	15030419	1	groupIV	21582869	22537320	1	196608
ASB_LG18	15047234	15261339	1	groupIV	25752190	25932933	-1	286080
ASB_LG18	15278288	15321714	1	groupIV	25585262	25616675	1	139244
ASB_LG18	15387459	16183929	1	groupIV	24841052	25517835	-1	274372
ASB_LG18	16184414	16191394	1	groupIV	25422718	25432892	1	127654
ASB_LG18	16196238	17380914	1	groupIV	23884849	24831442	-1	176060
ASB_LG18	17417982	17850271	1	groupIV	22976363	23318568	1	94590.7
ASB_LG18	18039845	18046497	1	scaffold_108	263269	270084	-1	108160
ASB_LG18	18148368	18189078	1	scaffold_221	28286	73224	1	133016
ASB_LG18	18214016	18529243	1	groupIV	22736187	23358041	1	123377
ASB_LG18	18644173	18703105	1	groupIV	22878118	22925552	-1	183654
ASB_LG18	18742897	19111223	1	groupIV	23368329	23727356	1	177652
ASB_LG19	368078	375616	1	scaffold_84	361386	373378	1	142239
ASB_LG19	653104	661921	1	groupXV	15557072	15563573	1	68014.2
ASB_LG19	837301	844006	1	scaffold_84	348152	354957	1	81492
ASB_LG19	1109445	2296486	1	groupXV	14469955	15438310	-1	174448
ASB_LG19	2309495	2460045	1	scaffold_84	1035	71517	-1	125985
ASB_LG19	2631393	2798179	1	scaffold_128	103190	224881	-1	147713
ASB_LG19	2807823	3174192	1	scaffold_84	96076	337208	-1	150464
ASB_LG19	3186988	3294463	1	scaffold_128	10021	90670	-1	122921
ASB_LG19	3320736	3412650	1	groupXV	15586609	15664030	1	201225
ASB_LG19	3433032	3789287	1	groupXV	15673395	15965812	-1	216005
ASB_LG19	3826610	4060314	1	groupXV	15993188	16187826	1	264843
ASB_LG19	4072581	4942727	1	groupXV	13655354	14366114	-1	203073
ASB_LG19	4945138	4951404	1	groupXV	13641678	13647807	1	69168.8
ASB_LG19	4958514	6553265	1	groupXV	12405766	13640258	-1	174657
ASB_LG19	6567194	7195855	1	groupXV	1665367	1992526	1	246037
ASB_LG19	7204681	10499785	1	groupXV	1996337	4501687	-1	452028
ASB_LG19	10505649	14828503	1	groupXV	4508427	7953692	1	548634
ASB_LG19	14830008	16970323	1	groupXV	7961947	9708311	-1	475954
ASB_LG19	16985378	17062081	1	groupXV	9709447	9758271	-1	223698
ASB_LG19	17081013	19256153	1	groupXV	9801300	11546649	1	439619
ASB_LG19	19258677	19623147	1	groupXV	11554294	11855241	-1	366264
ASB_LG19	19634844	20269908	1	groupXV	11894494	12397899	1	354561
ASB_LG19	20377039	20557953	1	groupXV	1548193	1664101	1	213095
ASB_LG19	20558584	21210687	1	groupXV	1070892	1522856	-1	307916
ASB_LG19	21422837	22650705	1	groupXV	346851	1001916	1	218363
ASB_LG19	22707615	22724134	1	groupXV	1021042	1026713	-1	63250
ASB_LG19	22790356	22815245	1	groupXV	1050817	1069090	1	216067
ASB_LG19	22873838	22898550	1	scaffold_184	3143	13799	1	74335
ASB_LG19	22937402	22949717	1	scaffold_517	3931	11186	1	82261.2
ASB_LG19	22956137	23083747	1	scaffold_184	47336	136675	1	408291
ASB_LG19	23163111	23175550	1	scaffold_1130	1	4210	1	43248
ASB_LG19	23224013	23427181	1	scaffold_159	11403	161680	-1	156858
ASB_LG19	23994714	24002025	1	scaffold_715	6661	10953	1	60935
ASB_LG19	24120108	24136587	1	scaffold_438	5845	17807	1	115974
ASB_LG19	24138534	24146178	1	scaffold_707	898	10327	-1	137102
ASB_LG19	24178685	24227391	1	scaffold_314	3548	30837	-1	75507.5
ASB_LG19	24319861	24357904	1	scaffold_249	18395	57901	-1	235684
ASB_LG2	17680	1097604	1	groupII	10481355	11376058	-1	493311
ASB_LG2	1097735	1103862	1	scaffold_1170	546	6222	1	141000
ASB_LG2	1103921	1678920	1	groupII	10115097	10475534	-1	358016
ASB_LG2	1680430	1694764	1	groupII	10099682	10114491	1	433941
ASB_LG2	1696257	4622476	1	groupII	7810583	10098305	-1	482370
ASB_LG2	4628278	4832358	1	groupII	7633054	7807262	1	323436
ASB_LG2	4857013	7099223	1	groupII	5727426	7621990	-1	454215
ASB_LG2	7102459	7120362	1	groupII	5711331	5726960	1	171994
ASB_LG2	7121887	7143640	1	groupII	5692838	5709294	-1	430010
ASB_LG2	7149074	9277147	1	groupII	18018918	19608444	1	328086
ASB_LG2	9294099	11889051	1	groupII	19611588	22310491	-1	212293
ASB_LG2	11901688	11934186	1	groupII	21606500	21620894	-1	50802.5
ASB_LG2	11981715	11999506	1	groupII	21768621	21780679	1	254440
ASB_LG2	12026051	12082460	1	groupII	21815959	21846043	-1	65731.3
ASB_LG2	12120024	12251917	1	groupII	21859997	21941900	1	151409
ASB_LG2	12261201	12274744	1	scaffold_691	142	10445	-1	303438
ASB_LG2	12278274	12742773	1	groupII	21965485	22256348	1	175902
ASB_LG2	12765105	12774621	1	groupII	21402656	21411144	1	289467
ASB_LG2	12788049	12869124	1	groupII	21420528	21472445	-1	125789
ASB_LG2	12895308	12931035	1	scaffold_235	3180	30032	1	363668
ASB_LG2	12993064	13301642	1	groupII	21628559	22375773	-1	159653
ASB_LG2	13373646	13380223	1	groupII	22311719	22314373	1	58160
ASB_LG2	13410431	13448532	1	groupII	21530326	21569898	-1	241550
ASB_LG2	13460944	13475875	1	groupII	951824	962362	-1	151600
ASB_LG2	13491154	13497780	1	groupII	512561	517491	1	147328
ASB_LG2	13508487	13560881	1	groupII	23245308	23295652	1	302126
ASB_LG2	13573026	13579947	1	groupII	22387803	22395463	-1	170958
ASB_LG2	13683808	14063285	1	groupII	22442096	23154060	1	64516.5
ASB_LG2	14388344	14933731	1	groupII	22477171	22789036	-1	141380
ASB_LG2	14962714	15212691	1	groupII	22899226	23039388	1	176543
ASB_LG2	15228858	15238464	1	groupII	22446716	22454379	1	97598
ASB_LG2	15265472	15312504	1	groupII	22862069	22891877	-1	98632.8
ASB_LG2	15381378	15677290	1	groupII	217416	480093	-1	235864
ASB_LG2	15757803	15781674	1	scaffold_98	213342	232786	-1	122261
ASB_LG2	15864793	16171814	1	groupII	12821	209727	-1	87659.7
ASB_LG2	16220298	16281812	1	scaffold_98	67666	160726	1	148421
ASB_LG2	16294270	16335981	1	scaffold_98	313564	344089	-1	159319
ASB_LG2	16341790	18508354	1	groupII	979437	3148029	1	275504
ASB_LG2	18517897	19170798	1	groupII	5098472	5590679	-1	231377
ASB_LG2	19198813	19969274	1	groupII	4494158	5092684	1	245084
ASB_LG2	19972764	20038487	1	groupII	4434159	4491683	-1	468841
ASB_LG2	20050981	20064129	1	groupVII	19716484	19800000	1	151978
ASB_LG2	20074172	20397658	1	groupII	4166425	4412137	-1	272779
ASB_LG2	20407738	20530972	1	groupII	3958690	4150102	1	192782
ASB_LG2	20612193	21067304	1	groupII	3861086	4163535	-1	227123
ASB_LG2	21072190	21161223	1	groupII	5599043	5690221	1	351265
ASB_LG2	21166228	24812282	1	groupII	14989025	18016053	-1	520896
ASB_LG2	24817007	24835284	1	groupII	14974478	14987345	1	316903
ASB_LG2	24845949	26004674	1	groupII	14029795	14964328	-1	301341
ASB_LG2	26005415	26012643	1	scaffold_1144	54	6020	-1	142458
ASB_LG2	26013064	26201386	1	groupII	13871136	14020103	-1	229531
ASB_LG2	26226598	26808327	1	groupII	13416000	13857437	1	273898
ASB_LG2	26809918	29447504	1	groupII	11379355	13413225	-1	392836
ASB_LG2	29478611	29523682	1	groupII	483646	540062	1	97022.8
ASB_LG2	29534461	29542131	1	groupII	554465	587510	-1	77163.1
ASB_LG2	29847660	30098953	1	groupII	720490	905900	1	133057
ASB_LG2	30114429	30140736	1	groupII	3529853	3546110	-1	94085.7
ASB_LG2	30292906	30302018	1	groupXIV	14401197	14406656	1	44904
ASB_LG2	30312060	30321488	1	groupXIV	14178436	14190850	1	201313
ASB_LG2	30333420	30347428	1	groupXIV	14139747	14149614	1	105181
ASB_LG2	30383541	30390175	1	groupXIV	14897244	14927633	-1	125534
ASB_LG20	160514	184626	1	groupVII	26215782	26229014	-1	88773
ASB_LG20	201351	989994	1	groupVII	25363764	25792109	1	147116
ASB_LG20	1006062	1082836	1	groupVII	25803762	25849799	-1	89724.7
ASB_LG20	1090708	1119172	1	groupVII	25851884	25867550	1	121952
ASB_LG20	1120282	1631561	1	groupVII	25873328	26208462	-1	158689
ASB_LG20	1659340	1703777	1	groupVII	26233902	26269485	-1	161512
ASB_LG20	1723141	1795938	1	groupVII	26273523	26306428	1	115777
ASB_LG20	1818667	1940189	1	scaffold_27	3386218	3481685	-1	254288
ASB_LG20	1952122	2231155	1	groupXVII	6211143	6448155	1	439985
ASB_LG20	2253204	2418456	1	scaffold_27	4960464	5104033	-1	1006780
ASB_LG20	2442907	3698280	1	groupVII	26312584	27021483	1	202430
ASB_LG20	3719861	3769184	1	groupVII	25148600	25175592	-1	135606
ASB_LG20	4092456	5609566	1	groupVII	10760237	12175306	1	196688
ASB_LG20	5615919	6511995	1	groupVII	12192863	13066912	-1	280430
ASB_LG20	6521156	9804190	1	groupVII	13073611	15850872	1	348440
ASB_LG20	9807694	11147425	1	groupVII	15852212	17032441	-1	495303
ASB_LG20	11158444	11167137	1	groupVII	17044870	17054978	1	227295
ASB_LG20	11171959	11334441	1	groupVII	17061155	17195823	-1	225684
ASB_LG20	11340359	12305444	1	groupVII	17199809	18010025	1	600908
ASB_LG20	12309107	12838959	1	groupVII	18011782	18439302	-1	399880
ASB_LG20	12842730	15174650	1	groupVII	20870153	22789124	-1	437398
ASB_LG20	15189019	15293728	1	groupVII	24025267	24109361	-1	584248
ASB_LG20	15316029	15397498	1	groupVII	27100212	27143509	1	166764
ASB_LG20	15416988	15677591	1	groupVII	25193425	25349285	1	260666
ASB_LG20	15718068	15753590	1	scaffold_273	3030	15290	-1	67481
ASB_LG20	15955948	15998171	1	scaffold_324	359	21942	1	468252
ASB_LG20	16002112	16049083	1	scaffold_273	23853	42086	1	221042
ASB_LG20	16255145	16263544	1	groupVII	27600709	27603949	1	64021
ASB_LG20	16266727	17174973	1	groupVII	27158333	27599437	-1	87301.3
ASB_LG20	17202104	17298933	1	groupVII	27030401	27085192	1	124991
ASB_LG20	17313185	19098800	1	groupVII	22800336	24010663	-1	241010
ASB_LG20	19123168	19750426	1	groupVII	18447162	18936002	1	248167
ASB_LG20	19763051	19860001	1	groupVII	18937589	19004040	-1	293595
ASB_LG20	19861327	20158554	1	groupVII	19009735	19261511	1	277928
ASB_LG20	20166361	21300800	1	groupVII	19267524	20202163	-1	288823
ASB_LG20	21315191	22161364	1	groupVII	20203442	20867001	1	510424
ASB_LG20	22169001	23610833	1	groupVII	24115684	25130257	1	371089
ASB_LG20	23652329	23675580	1	groupVII	10687270	10712516	-1	51552.1
ASB_LG21	13924	20497	1	scaffold_186	58460	70512	-1	151190
ASB_LG21	104484	425220	1	groupI	356963	539600	-1	118808
ASB_LG21	712388	963100	1	groupI	18599	228557	1	125466
ASB_LG21	1005188	1044728	1	groupI	579188	612652	-1	50264.5
ASB_LG21	1067130	1261459	1	groupI	625269	746392	1	136714
ASB_LG21	1286997	1318107	1	groupI	18240707	18274577	1	113722
ASB_LG21	1386013	2213233	1	groupI	17140941	18212028	-1	145888
ASB_LG21	2230806	2237687	1	groupI	17420866	17430372	1	226238
ASB_LG21	2245289	5555014	1	groupI	1878959	4181888	1	322951
ASB_LG21	5556704	9347941	1	groupI	4182501	6991570	1	303119
ASB_LG21	9367617	9967491	1	groupI	6992832	7431828	1	184142
ASB_LG21	9968873	10494062	1	groupI	7438489	7801525	-1	366774
ASB_LG21	10506782	10996652	1	groupI	7807088	8161288	1	346730
ASB_LG21	10997700	11007421	1	groupI	8162387	8170508	-1	174110
ASB_LG21	11011294	13317443	1	groupI	8172096	9976305	1	349300
ASB_LG21	13341579	13348790	1	scaffold_936	6380	7530	-1	54137
ASB_LG21	13358982	14154281	1	groupI	10004832	10614179	1	328482
ASB_LG21	14165644	14173316	1	groupI	10616411	10625133	-1	403035
ASB_LG21	14174351	17038068	1	groupI	10632000	12571020	1	397738
ASB_LG21	17049023	17083702	1	groupI	12581366	12614501	-1	376530
ASB_LG21	17088719	20380858	1	groupI	12615193	15516270	1	638469
ASB_LG21	20390312	21687229	1	groupI	15740784	16893176	-1	317809
ASB_LG21	21771833	21783488	1	groupI	15719712	15728875	1	73756.2
ASB_LG21	21788087	21944356	1	groupI	16947551	17070195	-1	155168
ASB_LG21	21966953	22147900	1	groupI	15541316	15689681	1	110191
ASB_LG21	22160284	22197617	1	groupI	17073534	17112254	1	668811
ASB_LG21	22230820	22251101	1	groupI	17362385	17377497	-1	214963
ASB_LG21	22257624	22319553	1	groupI	17298899	17354629	1	186480
ASB_LG21	22418307	22493545	1	groupI	17216136	17287245	1	231438
ASB_LG21	22504634	23055954	1	groupI	1545611	1873416	-1	133133
ASB_LG21	23127912	23387328	1	scaffold_165	1036	168231	-1	173102
ASB_LG21	23443875	23703491	1	scaffold_175	15262	163466	-1	225301
ASB_LG21	23908534	24427453	1	groupI	1234241	1535125	-1	142240
ASB_LG21	24478218	24919638	1	groupI	846003	1009987	1	121759
ASB_LG21	25077558	25258168	1	scaffold_204	8412	86223	1	176847
ASB_LG21	25653680	26107944	1	scaffold_119	154576	281791	1	188440
ASB_LG21	26143841	26231187	1	groupI	1189724	1229445	1	97435.6
ASB_LG21	26238343	27257307	1	groupI	18319252	19232734	1	229447
ASB_LG21	27259062	27268659	1	groupI	19248446	19260748	-1	145690
ASB_LG21	27327278	27444577	1	groupI	19324669	19454747	1	120362
ASB_LG21	27489978	27509376	1	groupI	19869951	19904171	-1	230402
ASB_LG21	27690299	27702665	1	groupI	19754498	19765920	1	68594
ASB_LG21	27740137	27953940	1	groupI	19581615	19736803	-1	146744
ASB_LG21	27969630	27978819	1	groupI	19564136	19573231	1	131467
ASB_LG21	28020747	28028917	1	groupI	19539047	19549372	-1	139165
ASB_LG21	28305796	28316760	1	groupI	1072338	1078072	-1	129455
ASB_LG21	28434633	28445623	1	groupI	800601	805531	1	186160
ASB_LG21	28471327	28484904	1	groupI	790617	795401	1	84576
ASB_LG21	28559396	28621704	1	groupI	756041	773277	-1	128394
ASB_LG23	111017	156113	1	groupV	12017913	12043853	-1	35179.5
ASB_LG23	165018	542489	1	scaffold_48	288559	687832	-1	131265
ASB_LG23	544918	551924	1	scaffold_48	278555	286534	1	97248.8
ASB_LG23	560750	739308	1	scaffold_48	67108	271355	-1	133389
ASB_LG23	753285	785714	1	scaffold_48	21366	52004	1	321628
ASB_LG23	803006	1243088	1	scaffold_54	611004	1085482	-1	270875
ASB_LG23	1391738	1471174	1	scaffold_54	1128853	1186659	-1	215559
ASB_LG23	1500923	3086096	1	groupV	6312787	7701454	1	274035
ASB_LG23	3105705	3193732	1	groupV	5933993	5999682	1	303344
ASB_LG23	3194541	3201039	1	groupV	6001127	6007478	-1	123741
ASB_LG23	3204991	3604052	1	groupV	5590370	6156561	-1	357523
ASB_LG23	3614898	4036079	1	groupV	5201672	5563946	1	237833
ASB_LG23	4058391	4761310	1	groupV	11002672	11405238	1	234048
ASB_LG23	4842834	6083865	1	groupV	2500980	3536649	-1	419852
ASB_LG23	6086294	6107028	1	groupV	2452590	2493551	1	49959
ASB_LG23	6129360	6329844	1	groupV	2148946	2341458	-1	283261
ASB_LG23	6362810	6787625	1	groupV	11434408	11739500	1	403820
ASB_LG23	6898512	7494495	1	groupV	10538105	10992615	1	521566
ASB_LG23	7504021	8785956	1	groupV	9518365	10533218	-1	433750
ASB_LG23	8790603	8799670	1	groupV	9683515	9691630	1	99068.1
ASB_LG23	8803123	11096426	1	groupV	7878840	9515297	-1	307295
ASB_LG23	11139756	14162217	1	groupV	148	3593102	1	532168
ASB_LG23	14233243	14308615	1	groupV	3608173	3668454	-1	340864
ASB_LG23	14386130	14516253	1	groupV	3687402	3785202	1	261419
ASB_LG23	14531799	14776968	1	groupV	3793940	3957415	-1	224448
ASB_LG23	14809114	16595102	1	groupV	3968965	5180517	1	232796
ASB_LG23	16627291	16641326	1	groupV	5569267	5580153	-1	176948
ASB_LG23	16645990	17405517	1	scaffold_112	9296	335058	-1	247283
ASB_LG23	17902180	17939795	1	groupV	11972503	11985155	1	95084.9
ASB_LG24	85915	116528	1	groupXXI	3050082	3082095	-1	350316
ASB_LG24	151220	160777	1	groupXXI	2927079	2935516	1	270202
ASB_LG24	302712	3439649	1	groupXXI	308002	2924307	-1	421956
ASB_LG24	3537477	4235850	1	scaffold_37	1956403	2631026	1	261335
ASB_LG24	4237665	4362451	1	scaffold_37	1770926	1851876	-1	180347
ASB_LG24	4419311	5126470	1	scaffold_37	4520	531333	-1	116847
ASB_LG24	5147743	5369438	1	scaffold_37	755525	1742717	1	93786.4
ASB_LG24	5408377	6368989	1	scaffold_37	899103	1724767	-1	133192
ASB_LG24	6438495	6694115	1	scaffold_95	170538	327463	-1	150918
ASB_LG24	6726952	6755149	1	scaffold_95	388664	423863	1	805542
ASB_LG24	6775175	6843551	1	groupXXI	240729	289655	1	41125.6
ASB_LG24	6888235	6949070	1	scaffold_95	352825	452989	-1	44949
ASB_LG24	7001963	7008998	1	scaffold_95	440463	446381	-1	55979
ASB_LG24	7030519	12074023	1	groupXXI	3768498	7812872	1	450837
ASB_LG24	12090348	12269815	1	groupXXI	7818702	7978020	1	201334
ASB_LG24	12274317	12280714	1	groupXXI	7998563	8004445	-1	238592
ASB_LG24	12293197	15207676	1	groupXXI	8012514	10151009	1	560579
ASB_LG24	15210913	16579952	1	groupXXI	10168858	11180528	-1	413747
ASB_LG24	16645786	16961174	1	groupXXI	11189424	11392978	1	205168
ASB_LG24	16971307	18157369	1	scaffold_67	224	892675	1	411448
ASB_LG24	18220018	18254854	1	scaffold_1084	219	7038	-1	144370
ASB_LG24	18316451	18648985	1	groupXXI	11494257	11665586	-1	224765
ASB_LG24	18657191	18726008	1	scaffold_213	41679	80261	1	163089
ASB_LG24	18766106	18794927	1	scaffold_600	1943	11095	-1	43229
ASB_LG24	18835139	18845856	1	scaffold_355	14242	22895	-1	215876
ASB_LG24	19055724	19351348	1	scaffold_126	44457	279319	-1	217212
ASB_LG24	19376257	19396376	1	groupXXI	11399902	11414752	1	356000
ASB_LG24	19446887	19489533	1	scaffold_213	7049	34089	-1	127430
ASB_LG24	19691176	19766975	1	scaffold_343	6655	28290	-1	108340
ASB_LG24	19792582	19805808	1	scaffold_550	1664	14318	-1	215969
ASB_LG3	62956	156333	1	scaffold_101	240957	323286	1	217150
ASB_LG3	271481	300640	1	scaffold_130	28446	57088	1	153403
ASB_LG3	490122	556644	1	scaffold_101	345618	384218	-1	147351
ASB_LG3	645188	721154	1	groupX	12424676	12460460	-1	52720.9
ASB_LG3	729709	1308886	1	scaffold_58	64298	471296	-1	130694
ASB_LG3	1479511	1492539	1	groupX	12470053	12479730	1	112207
ASB_LG3	1499382	1708336	1	scaffold_58	477655	602792	-1	114854
ASB_LG3	1715145	3430007	1	groupX	11406865	12420652	-1	235965
ASB_LG3	3440226	3462316	1	groupX	12482355	12500621	1	162580
ASB_LG3	3490286	4423472	1	groupX	13052904	13622355	-1	210628
ASB_LG3	4438093	5619843	1	groupX	13626205	14286788	-1	213899
ASB_LG3	5625744	6261527	1	groupX	12509835	13045010	1	206627
ASB_LG3	6264451	6273202	1	groupX	14287739	14295954	1	233204
ASB_LG3	6278932	9060187	1	groupX	9252583	11394446	-1	322203
ASB_LG3	9088585	9539784	1	groupX	8857928	9228945	1	242850
ASB_LG3	9599509	10688324	1	groupX	8012741	8840879	-1	275523
ASB_LG3	10710077	11604516	1	groupX	7229839	7985051	1	319210
ASB_LG3	11616990	11782310	1	groupX	7062686	7193675	1	203663
ASB_LG3	11789486	14751033	1	groupX	4620644	6997333	1	298754
ASB_LG3	14757062	15796095	1	groupX	3785162	4610819	-1	430663
ASB_LG3	15798177	16632721	1	groupX	3180773	3772734	1	284905
ASB_LG3	16645047	17465489	1	groupX	2552115	3174076	-1	304578
ASB_LG3	17471879	17962083	1	groupX	1688862	2045744	1	238076
ASB_LG3	17963150	17990555	1	groupX	2046136	2073448	-1	254360
ASB_LG3	17994908	18542217	1	groupX	2076511	2547085	1	449491
ASB_LG3	18553709	18588321	1	groupX	1643038	1676615	-1	329623
ASB_LG3	18590446	18600334	1	groupX	1630773	1640245	1	236023
ASB_LG3	18601870	19858573	1	groupX	31966	1627080	-1	257511
ASB_LG3	20035386	20126604	1	scaffold_58	617209	702993	-1	942767
ASB_LG3	20279313	20419272	1	groupX	14452764	14540131	1	156631
ASB_LG3	20482699	20497859	1	scaffold_718	1925	10398	1	81609.6
ASB_LG3	20583213	20692148	1	scaffold_246	1334	55883	1	77802.8
ASB_LG3	20702081	21025940	1	scaffold_149	3808	186534	-1	202088
ASB_LG3	21034485	21157746	1	scaffold_208	42080	101076	-1	94980
ASB_LG3	21184181	21835327	1	groupX	14546522	14948766	1	125287
ASB_LG3	21835383	21841605	1	scaffold_1093	1048	4902	-1	154312
ASB_LG3	21915534	21943715	1	scaffold_472	3194	10108	-1	166678
ASB_LG3	21977516	22517970	1	groupX	14989290	15198525	1	157337
ASB_LG3	22570575	22582396	1	groupX	14583917	14632446	1	65201.1
ASB_LG3	22621599	22689714	1	groupX	15232548	15247387	-1	89210
ASB_LG3	22951660	23257255	1	groupX	15261929	15565028	1	141941
ASB_LG3	23272599	23322285	1	groupX	15413619	15488757	-1	143767
ASB_LG3	23326823	23333862	1	groupX	15578237	15594225	-1	218277
ASB_LG3	23351549	23361177	1	groupX	15513444	15532052	1	106445
ASB_LG4	45901	60701	1	groupVI	652997	661948	1	36779
ASB_LG4	206055	308398	1	scaffold_161	24798	137746	-1	200066
ASB_LG4	342516	835760	1	scaffold_120	17867	293738	1	242830
ASB_LG4	958627	1162487	1	scaffold_219	838	55552	1	110507
ASB_LG4	1331350	1828345	1	scaffold_135	24672	240408	1	141084
ASB_LG4	2103536	2122962	1	scaffold_587	2023	10881	1	29728
ASB_LG4	2186809	2231685	1	groupIII	16787180	16795985	-1	299700
ASB_LG4	2258945	2296053	1	groupIII	16745293	16772672	1	177350
ASB_LG4	2347484	3525556	1	groupIII	14099102	14721359	1	179246
ASB_LG4	3720555	3951505	1	scaffold_169	4	151989	1	242558
ASB_LG4	3971529	4782665	1	groupIII	14745897	15274811	1	172835
ASB_LG4	4864796	4926249	1	scaffold_201	98536	142589	-1	167352
ASB_LG4	5023820	5171536	1	groupIII	15790242	15894940	1	399888
ASB_LG4	5175927	5381240	1	groupIII	15903523	16057506	-1	362283
ASB_LG4	5397307	7535344	1	groupIII	10638172	12264270	1	472950
ASB_LG4	7541716	7563811	1	groupXVII	8589593	8612347	-1	429279
ASB_LG4	7569914	7773973	1	groupIII	12269949	12406832	1	248429
ASB_LG4	7791728	7800168	1	groupIII	12418454	12424405	-1	144600
ASB_LG4	7805150	10049195	1	groupIII	12431029	14094776	1	391857
ASB_LG4	10051321	10950303	1	groupIII	16064563	16726702	-1	324690
ASB_LG4	10951941	11168266	1	groupIII	10464066	10636081	-1	629732
ASB_LG4	11177553	14054848	1	groupIII	469847	2775909	1	411394
ASB_LG4	14055224	18436427	1	groupIII	6606073	9980767	1	365525
ASB_LG4	18437689	19132016	1	groupIII	9981682	10455778	1	325138
ASB_LG4	19133971	19342715	1	groupIII	299334	468949	-1	209416
ASB_LG4	19345725	19637912	1	groupIII	32843	290818	1	327259
ASB_LG4	19645087	19784831	1	groupIII	2806078	2922009	-1	610663
ASB_LG4	19805988	20190905	1	groupIII	2931452	3259540	1	277390
ASB_LG4	20214565	20751390	1	groupIII	4387861	4849750	1	219726
ASB_LG4	20759965	21119244	1	groupIII	3906420	4172593	1	185616
ASB_LG4	21124921	21980928	1	groupIII	3290949	4990711	-1	158302
ASB_LG4	22262168	22303708	1	groupIII	5488274	5512172	-1	134544
ASB_LG4	22376268	22574571	1	groupIII	6316407	6457063	-1	163079
ASB_LG4	22616249	23037663	1	groupIII	5298882	6296531	1	147695
ASB_LG4	23710292	23721362	1	groupIII	5154030	5159541	-1	105167
ASB_LG4	23766112	23915344	1	groupIII	5177480	5284420	1	169372
ASB_LG4	23942897	23988201	1	groupIII	4181201	4217777	-1	98394.5
ASB_LG4	23998683	24249186	1	groupIII	5001638	5398895	1	137947
ASB_LG4	24263382	24280629	1	groupIII	5609810	5631069	-1	208268
ASB_LG4	24518349	24847472	1	groupIII	4269322	5480521	1	152003
ASB_LG4	24933175	24943402	1	groupIII	5438079	5442215	-1	25502
ASB_LG4	24959798	25487178	1	groupIII	5638034	5969117	-1	145087
ASB_LG5	14989	23535	1	groupIX	20227934	20239906	1	85975
ASB_LG5	111059	117104	1	groupIX	20198185	20207896	1	122448
ASB_LG5	170862	358630	1	groupIX	19970775	20119430	-1	264777
ASB_LG5	513038	878034	1	groupIX	18699281	18916415	1	149402
ASB_LG5	973052	1299725	1	groupIX	18314877	18483029	-1	179039
ASB_LG5	1313770	1330580	1	groupIX	18516977	18527590	1	124789
ASB_LG5	1370395	1450668	1	groupIX	18253110	18308494	1	211956
ASB_LG5	1544231	1563266	1	groupIX	18501060	18514362	-1	165221
ASB_LG5	1586704	1667203	1	groupIX	19032271	19091879	1	187228
ASB_LG5	1721326	1733751	1	scaffold_424	1131	12723	1	246235
ASB_LG5	1757125	1951754	1	groupIX	19212012	19350113	1	310503
ASB_LG5	1965871	1992694	1	scaffold_306	47535	54115	1	138148
ASB_LG5	2076427	2100915	1	groupIX	19468572	19484208	1	122662
ASB_LG5	2104241	2140083	1	scaffold_296	33615	58629	1	566324
ASB_LG5	2167580	2324375	1	groupIX	19489186	19605212	-1	448066
ASB_LG5	2370149	2380389	1	scaffold_584	6669	13513	1	129455
ASB_LG5	2575824	2607576	1	scaffold_369	1428	22909	1	187284
ASB_LG5	2643937	2671939	1	scaffold_267	36250	53642	-1	247338
ASB_LG5	2791905	2824596	1	scaffold_232	164668	171126	-1	40797.9
ASB_LG5	2854201	2872877	1	groupIX	19634499	19650431	-1	312766
ASB_LG5	2976051	2984816	1	scaffold_604	0	4404	-1	138561
ASB_LG5	3009479	3015553	1	scaffold_312	45885	51553	-1	208231
ASB_LG5	3107319	3198056	1	scaffold_238	11601	62139	1	231657
ASB_LG5	3206752	3428796	1	scaffold_177	3640	129094	1	111620
ASB_LG5	3534173	3549459	1	scaffold_740	300	10035	-1	76602.5
ASB_LG5	3567716	3583613	1	scaffold_522	8478	14342	-1	33411
ASB_LG5	3728996	3918704	1	scaffold_244	1007	98947	1	19333.5
ASB_LG5	4114576	4120629	1	scaffold_1358	2	4584	-1	121604
ASB_LG5	4240659	4250827	1	scaffold_680	2298	10389	1	80178
ASB_LG5	4325179	4777865	1	groupIX	19746234	19898138	1	242044
ASB_LG5	4830802	5300243	1	groupIX	17907246	18182199	-1	200226
ASB_LG5	5396444	6195335	1	groupIX	4325173	4883698	1	260239
ASB_LG5	6219230	9559832	1	groupIX	5002886	7334551	-1	331648
ASB_LG5	9564421	9706236	1	groupIX	4890727	5000219	-1	312915
ASB_LG5	9733265	9761414	1	groupIX	3084114	3110169	-1	161667
ASB_LG5	9765893	10934346	1	groupIX	3146096	4040686	1	112918
ASB_LG5	10973936	11051570	1	groupIX	4050000	4133001	-1	149773
ASB_LG5	11074283	11151796	1	groupIX	2193183	2258348	1	111742
ASB_LG5	11159084	11174113	1	groupIX	2111238	2123248	1	180179
ASB_LG5	11202012	14401929	1	groupIX	7335297	9818661	1	356785
ASB_LG5	14418430	14426705	1	groupIX	9828829	9833985	-1	102122
ASB_LG5	14490436	15706869	1	groupIX	1090250	2053330	-1	243110
ASB_LG5	15756993	16303619	1	groupIX	31893	533873	1	230512
ASB_LG5	16351895	16360269	1	groupIX	540046	546523	-1	164792
ASB_LG5	16381018	16856310	1	groupIX	556509	930087	1	210727
ASB_LG5	16867546	19109541	1	groupIX	16131985	17886151	-1	233338
ASB_LG5	19201625	19286406	1	groupIX	10634327	10689455	-1	189097
ASB_LG5	19292917	21759565	1	groupIX	12706106	14607325	1	255002
ASB_LG5	21799459	21806333	1	scaffold_332	9897	17171	-1	38928
ASB_LG5	21824784	22676556	1	groupIX	14679773	15313412	1	266413
ASB_LG5	22681552	23105476	1	groupIX	10716598	11069472	-1	378100
ASB_LG5	23113666	24035475	1	groupIX	15352457	16111042	-1	422763
ASB_LG5	24045363	26378180	1	groupIX	11076581	12669693	1	284702
ASB_LG5	26459407	27422567	1	groupIX	9904673	10584127	-1	257013
ASB_LG5	27461796	28663943	1	groupIX	2264173	4265781	1	264715
ASB_LG5	28769230	28784226	1	groupIX	2158181	2170629	1	191854
ASB_LG5	28876642	28883960	1	groupIX	9864162	9865374	-1	51359.1
ASB_LG6	146226	182785	1	groupXII	6516475	6535520	-1	106715
ASB_LG6	233797	240045	1	groupXII	18304612	18308330	1	94160.8
ASB_LG6	246944	506697	1	groupXII	18202851	18296962	-1	106974
ASB_LG6	527048	737139	1	groupXII	2251687	2374729	-1	163268
ASB_LG6	761032	781882	1	groupXII	18305086	18335915	1	95121.6
ASB_LG6	785959	1324934	1	groupXII	16618774	17073686	1	237622
ASB_LG6	1354924	1363609	1	groupXII	17231205	17238338	-1	61656
ASB_LG6	1374634	1403452	1	groupXII	17123905	17176832	1	124248
ASB_LG6	1482914	1593717	1	scaffold_148	6885	84231	-1	66174.1
ASB_LG6	1615328	2666374	1	groupXII	17297483	18196715	1	152080
ASB_LG6	2672346	2994818	1	groupXII	2380013	2689854	-1	177935
ASB_LG6	3021684	4591881	1	groupXII	2696207	4032458	-1	166931
ASB_LG6	4600713	5969767	1	groupXII	4042177	5081777	-1	234646
ASB_LG6	5988559	7163213	1	groupXII	5091317	6048243	1	289810
ASB_LG6	7175514	7209652	1	groupXII	6055358	6079877	-1	282095
ASB_LG6	7211156	12689899	1	groupXII	6087050	10564939	1	406368
ASB_LG6	12692618	15526804	1	groupXII	10567173	12761043	1	424953
ASB_LG6	15560487	15733047	1	scaffold_195	25460	128136	-1	97144.1
ASB_LG6	15854185	15879439	1	scaffold_307	21487	32846	-1	110987
ASB_LG6	15901933	16014401	1	scaffold_180	1379	137570	-1	216684
ASB_LG6	16065953	16097684	1	scaffold_276	10354	41257	-1	720540
ASB_LG6	16357836	16639392	1	groupXII	7657	178965	1	154184
ASB_LG6	16661821	16668654	1	scaffold_814	1064	7378	-1	73733.8
ASB_LG6	16687262	16737939	1	scaffold_239	8477	52004	-1	121790
ASB_LG6	16897000	18137465	1	groupXII	187623	1199425	1	256448
ASB_LG6	18169776	18624631	1	scaffold_99	14387	363710	-1	277456
ASB_LG6	18627257	19287252	1	scaffold_68	90243	581822	-1	291567
ASB_LG6	19309871	19550002	1	scaffold_68	613334	851066	1	305172
ASB_LG6	19569571	20700679	1	groupXII	1346566	2188180	1	392540
ASB_LG6	20738559	22003988	1	groupXII	15500898	16508350	-1	527227
ASB_LG6	22015332	23027786	1	groupXII	13611409	14436229	1	540785
ASB_LG6	23028531	23034809	1	groupXV	5350225	5356393	-1	445196
ASB_LG6	23038618	23935883	1	groupXII	14466104	15132646	-1	596392
ASB_LG6	23938625	24462571	1	groupXII	15136741	15489365	1	345464
ASB_LG6	24470344	25957789	1	groupXII	12782415	13608821	-1	140764
ASB_LG6	26013097	26020269	1	scaffold_195	136492	146504	1	149742
ASB_LG6	26160953	26167298	1	scaffold_139	6364	12739	-1	118853
ASB_LG6	26253950	26618214	1	scaffold_139	32104	219837	1	132180
ASB_LG6	26709917	26821632	1	scaffold_114	26599	102685	1	235892
ASB_LG6	26846210	27119794	1	scaffold_114	116123	204641	-1	110327
ASB_LG6	27241279	27384299	1	scaffold_114	266232	322176	1	139438
ASB_LG6	27608832	27615085	1	scaffold_141	38697	70988	-1	152036
ASB_LG6	27723682	27737986	1	scaffold_141	48500	59645	1	185962
ASB_LG7_1	38645	492344	1	groupXVIII	16023535	16266263	1	250823
ASB_LG7_1	626708	678164	1	scaffold_269	8191	38773	1	187326
ASB_LG7_1	836059	844711	1	groupXVIII	12229711	12238123	-1	133696
ASB_LG7_1	951935	1219170	1	groupXVIII	15851767	15944017	1	112437
ASB_LG7_1	1280656	1288718	1	groupXVIII	15971086	15978940	-1	139704
ASB_LG7_1	1292882	1338796	1	groupXVIII	12246452	12281138	1	264251
ASB_LG7_1	1351824	1363142	1	groupXVIII	12291852	12294533	-1	37656.9
ASB_LG7_1	1405207	1772663	1	groupXVIII	12297913	12465748	1	143252
ASB_LG7_1	1913541	2129702	1	groupXVIII	12496814	12605907	-1	157681
ASB_LG7_1	2130127	2150512	1	groupXVIII	12607258	12623257	1	114865
ASB_LG7_1	2167564	2203762	1	groupXVIII	12632438	12653401	-1	125400
ASB_LG7_1	2208022	3312380	1	groupXVIII	12654886	13283718	1	111204
ASB_LG7_1	3316240	3655118	1	groupXVIII	3042957	3320605	-1	252615
ASB_LG7_1	3658018	4264229	1	groupXVIII	4834846	5362431	1	185694
ASB_LG7_1	4267186	4276058	1	groupXVIII	5367194	5374392	-1	76216
ASB_LG7_1	4278709	5832738	1	groupXVIII	5377093	6567530	1	275272
ASB_LG7_1	5865544	6134398	1	groupXVIII	6757537	6958757	-1	318992
ASB_LG7_1	6138240	6152094	1	groupXVIII	6743607	6751961	1	157191
ASB_LG7_1	6154589	6296017	1	groupXVIII	6636850	6743204	-1	272045
ASB_LG7_1	6305590	7672828	1	groupXVIII	6994626	8001223	1	304258
ASB_LG7_1	7674195	7744188	1	groupXVIII	15763220	15814829	-1	589568
ASB_LG7_1	7750037	10253942	1	groupXVIII	8004630	9871054	-1	397539
ASB_LG7_1	10274224	11095577	1	groupXVIII	11707128	12223408	-1	315990
ASB_LG7_1	11096740	11105133	1	groupXVIII	11693846	11703297	1	271942
ASB_LG7_1	11110321	11382015	1	groupXVIII	11494162	11693018	-1	333186
ASB_LG7_1	11384647	13586561	1	groupXVIII	9873555	11439640	1	278813
ASB_LG7_1	13600538	13635099	1	groupXVIII	11454825	11488451	-1	155548
ASB_LG7_1	13646795	15405355	1	groupXVIII	14559061	15756825	-1	214179
ASB_LG7_1	15412804	15419527	1	groupXVIII	14549110	14555336	1	78466.2
ASB_LG7_1	15421542	16812788	1	groupXVIII	13597190	14548193	-1	288620
ASB_LG7_1	16821698	20296792	1	groupXVIII	292423	2846356	-1	217294
ASB_LG7_1	20386089	20530391	1	groupXVIII	2855638	3005777	1	188917
ASB_LG7_1	20605544	20729971	1	groupXVIII	13285618	13352145	-1	70621.5
ASB_LG7_1	20769171	21051600	1	groupXVIII	3416784	3658033	1	247727
ASB_LG7_1	21063846	21071586	1	groupXVIII	3672771	3675472	-1	102527
ASB_LG7_1	21102971	21540245	1	groupXVIII	3701982	4136348	1	235574
ASB_LG7_1	21542068	21641555	1	groupXVIII	3330172	3403669	-1	204423
ASB_LG7_1	21653593	22439677	1	groupXVIII	4151487	4809777	1	176617
ASB_LG7_1	22461907	22705827	1	groupXVIII	13413039	13530645	1	139842
ASB_LG7_1	22851599	22908917	1	groupXVIII	13353868	13382478	1	324257
ASB_LG7_1	22923687	22944875	1	groupXVIII	13383450	13398018	-1	375926
ASB_LG7_1	22958553	22967227	1	groupXVIII	3026945	3037874	1	145528
ASB_LG7_1	22983092	23197641	1	groupXVIII	128221	287209	-1	86677.1
ASB_LG7_2	45675	240052	1	groupI	27369241	27523181	1	291900
ASB_LG7_2	439850	470397	1	scaffold_210	54646	76788	1	108898
ASB_LG7_2	488399	494933	1	groupI	27430505	27435010	1	77870
ASB_LG7_2	603405	628421	1	scaffold_210	30956	52364	1	229506
ASB_LG7_2	785282	803436	1	scaffold_889	1329	7161	1	94637
ASB_LG7_2	884026	1137927	1	groupI	27587307	27712212	1	145718
ASB_LG7_2	1164341	1192668	1	groupI	27713608	27729523	-1	155591
ASB_LG7_2	1226302	1325215	1	groupI	27764665	27835752	1	216255
ASB_LG7_2	1337444	1384124	1	groupI	27959640	27991265	-1	448323
ASB_LG7_2	1437638	1448739	1	groupI	27947090	27952522	1	58014
ASB_LG7_2	1471330	1650214	1	groupI	27837950	27927051	-1	125268
ASB_LG7_2	1689540	1967627	1	groupI	28001407	28185908	1	453128
ASB_LG7_2	2003129	2009304	1	scaffold_868	4959	8742	1	105745
ASB_LG7_2	2029676	2040326	1	scaffold_259	86920	92980	-1	152060
ASB_LG7_2	2042217	2078648	1	scaffold_300	7	22400	1	391366
ASB_LG7_2	2080474	2102476	1	scaffold_259	46396	64531	-1	194007
ASB_LG7_2	2103456	2120901	1	scaffold_300	41644	53366	1	130640
ASB_LG7_2	2128736	2165903	1	scaffold_259	2426	27410	-1	425296
ASB_LG7_2	2170757	3287271	1	scaffold_74	3	682299	-1	333362
ASB_LG7_2	3360292	3367228	1	scaffold_1384	0	4684	-1	190517
ASB_LG7_2	3481228	3511360	1	groupI	19922597	19947820	1	700267
ASB_LG7_2	3572256	4072059	1	groupI	22459938	22801258	-1	350601
ASB_LG7_2	4085099	4722611	1	groupI	21497471	21935954	1	432997
ASB_LG7_2	4775757	4844468	1	groupI	19964962	20008396	1	236282
ASB_LG7_2	4865350	5469970	1	groupI	21146590	21492736	1	264950
ASB_LG7_2	5478169	5825567	1	groupI	22163969	22434801	-1	256566
ASB_LG7_2	5829362	5835578	1	groupI	22442918	22449052	1	170269
ASB_LG7_2	5877143	6196526	1	groupI	21953043	22135879	-1	235368
ASB_LG7_2	6223012	6733113	1	groupI	22813324	23168589	1	283139
ASB_LG7_2	6739773	6749754	1	groupI	21105011	21112449	1	315058
ASB_LG7_2	6813801	10089449	1	groupI	23350492	25595189	-1	310964
ASB_LG7_2	10089686	10372682	1	groupI	23172818	23350336	-1	204528
ASB_LG7_2	10391211	10437303	1	groupI	21065871	21100039	1	332298
ASB_LG7_2	10487712	10989363	1	groupI	20723704	21049835	-1	234418
ASB_LG7_2	11029178	11699316	1	groupI	20219500	20723038	1	242969
ASB_LG7_2	11707492	11919570	1	groupI	20024484	20198816	-1	323964
ASB_LG7_2	11968543	12343285	1	groupI	25647707	25898972	1	101852
ASB_LG7_2	12385071	12753006	1	groupI	26877974	27244618	-1	143238
ASB_LG7_2	12758902	12900592	1	groupI	26724383	26871802	1	117831
ASB_LG7_2	12959523	13813344	1	groupI	25948329	26700156	1	130191
ASB_LG8	41851	719916	1	groupIV	26451917	27101107	-1	129137
ASB_LG8	830206	891494	1	groupIV	27539991	27604073	1	146355
ASB_LG8	979189	1097165	1	groupIV	27627254	27705438	-1	101160
ASB_LG8	1151590	1232495	1	scaffold_108	22022	234287	-1	163639
ASB_LG8	1267909	1345661	1	groupIV	22565663	22686823	-1	222555
ASB_LG8	1360694	1750158	1	groupIV	25952237	26071419	1	218934
ASB_LG8	2101810	3328844	1	groupIV	16781413	17818043	1	97302.5
ASB_LG8	3335258	4049010	1	groupIV	27753539	28342920	-1	125721
ASB_LG8	4068570	9756494	1	groupIV	11559699	16768962	-1	468217
ASB_LG8	9813241	9834469	1	groupXVII	14505288	14523756	-1	317864
ASB_LG8	9840478	10188381	1	scaffold_27	3492840	3796643	-1	642625
ASB_LG8	10235654	14090275	1	groupIV	8288364	11541141	-1	364576
ASB_LG8	14181043	14282839	1	groupV	6169492	6308201	-1	272873
ASB_LG8	14300604	14422827	1	groupV	6014977	6120874	1	180524
ASB_LG8	14438736	14567311	1	groupIV	8174274	8280973	-1	447165
ASB_LG8	14569749	18522316	1	groupIV	5022057	8166036	1	460300
ASB_LG8	18537525	18761182	1	groupIV	891156	1019290	1	517544
ASB_LG8	18926331	19013269	1	groupIV	1071910	1117663	-1	109352
ASB_LG8	19055368	21845704	1	groupIV	1174864	2994312	1	344691
ASB_LG8	21899313	22802871	1	groupIV	3011191	3682304	1	511086
ASB_LG8	22805432	22813512	1	scaffold_1155	255	5422	-1	84183
ASB_LG8	22821875	23827647	1	groupIV	3692849	4367340	1	213394
ASB_LG8	23838633	23897395	1	groupIV	139625	188559	-1	287683
ASB_LG8	23988407	24244230	1	groupIV	4691977	4863364	1	183291
ASB_LG8	24351522	24357978	1	groupIV	4899002	4904824	-1	50796
ASB_LG8	24375382	24549510	1	groupIV	4916651	5021023	1	129076
ASB_LG8	24590453	25005197	1	groupIV	598760	863798	-1	129189
ASB_LG8	25009840	25036337	1	scaffold_560	1591	13663	1	166321
ASB_LG8	25038899	25429481	1	groupIV	437443	583711	-1	97117.8
ASB_LG8	25475233	25481921	1	scaffold_545	11241	14378	1	24296
ASB_LG8	25481968	25705988	1	groupIV	306385	401309	-1	76906.5
ASB_LG8	25796918	25825421	1	groupIV	4666857	4687072	-1	49205.5
ASB_LG8	25832867	25919940	1	groupIV	4590903	4640254	1	221496
ASB_LG9	16709	26368	1	scaffold_176	17295	24749	1	57639
ASB_LG9	44399	69283	1	scaffold_176	64744	77763	-1	49768.5
ASB_LG9	247356	261788	1	scaffold_176	88319	99474	1	148667
ASB_LG9	337966	350017	1	groupXIV	235748	243449	-1	89652
ASB_LG9	465948	501430	1	groupXIV	260780	285283	1	68386.3
ASB_LG9	732263	738318	1	scaffold_478	13699	16887	-1	96826
ASB_LG9	794567	804094	1	scaffold_762	1259	7453	-1	124429
ASB_LG9	885442	975335	1	scaffold_197	31795	94559	1	102520
ASB_LG9	1008192	1027478	1	scaffold_363	13502	22151	1	94142
ASB_LG9	1061009	1085267	1	scaffold_326	34313	51888	-1	290900
ASB_LG9	1096690	1109335	1	scaffold_293	44508	49271	-1	99141
ASB_LG9	1218347	1447338	1	scaffold_168	1406	153800	-1	220934
ASB_LG9	1487955	1661155	1	groupXIV	349742	469480	1	225477
ASB_LG9	1669251	1743548	1	groupXIV	13272946	13345232	-1	334392
ASB_LG9	1748313	1778850	1	groupXIV	13248187	13271108	1	355110
ASB_LG9	1792827	1906766	1	groupXIV	13112003	13237269	-1	108925
ASB_LG9	1955249	2394212	1	scaffold_88	83451	503785	-1	195800
ASB_LG9	2472901	4384785	1	groupXIV	10153969	11832706	1	358350
ASB_LG9	4416354	4682616	1	groupXVII	4858613	5077326	1	218179
ASB_LG9	4714472	5442040	1	groupXIV	11848330	12611802	1	313604
ASB_LG9	5443102	5450643	1	groupXIV	12613349	12620817	-1	152498
ASB_LG9	5457253	5825990	1	groupXIV	12624341	13076930	1	253497
ASB_LG9	5847305	8657517	1	groupXIV	7926376	10143566	-1	254706
ASB_LG9	8659837	8709444	1	groupXIV	7789032	7830360	1	291495
ASB_LG9	8736038	12872507	1	groupXIV	4650483	7784781	-1	399207
ASB_LG9	12878226	13755498	1	groupXIV	4028772	4647797	-1	269524
ASB_LG9	13761219	13769410	1	groupXIV	4018677	4025821	1	182704
ASB_LG9	13779945	15107527	1	groupXIV	3052757	4011459	-1	399710
ASB_LG9	15119453	15125683	1	groupIX	8694854	8700002	-1	211252
ASB_LG9	15136041	17051893	1	groupXIV	1774169	3039166	-1	269249
ASB_LG9	17063913	17220557	1	groupXIV	1320240	1432682	1	219875
ASB_LG9	17222490	17693194	1	groupXIV	1441390	1717777	-1	196368
ASB_LG9	17704118	17778357	1	groupXIV	1718049	1768085	1	514275
ASB_LG9	17802512	18313694	1	groupXIV	1026768	1310887	-1	176963
ASB_LG9	18470561	18486463	1	scaffold_385	372	10901	-1	260266
ASB_LG9	18521052	19429865	1	groupXIV	475163	946451	-1	165426
ASB_LG9	19439784	19989583	1	groupXIV	13354536	14091897	1	104899
ASB_LG9	20060407	20102877	1	groupXIV	14629917	14665308	-1	201098
ASB_LG9	20180893	20391544	1	groupXIV	14682160	14871964	1	194702
ASB_LG9	20567660	20573930	1	scaffold_196	1362	4777	-1	23497
ASB_LG9	20676432	20690967	1	scaffold_285	16912	33834	-1	261842
ASB_LG9	20811720	21019971	1	scaffold_131	25929	177237	-1	224096
ASB_LG9	21046733	21054433	1	scaffold_453	5834	13165	1	176770
ASB_LG9	21366976	21412905	1	groupXIV	15169645	15213252	1	128580
ASB_LG9	21434051	21641684	1	groupXIV	13992240	14055471	-1	76925.5
ASB_LG9	21824893	21832302	1	groupXIV	14521093	14525274	1	60343
ASB_LG9	21848869	21858427	1	groupXIV	14500869	14508295	-1	130144
ASB_LG9	21929582	22019503	1	groupXIV	14428278	14476505	1	106821
ASB_LG9	22047366	22399200	1	groupXIV	14235551	15150019	-1	222997
ASB_LG9	22525513	22927248	1	groupXIV	13754875	14380311	1	104528
ASB_LG9	22928150	22939818	1	groupXIV	14380367	14387011	1	63768
