# Supplementary material for: Chromosomal-Level Assembly of the Asian Seabass Genome Using Long Sequence Reads and Multi-layered Scaffolding
Source: PLoS Genet. 2016 Apr 15;12(4):e1005954. doi: 10.1371/journal.pgen.1005954 (PMC4833346; doi:10.1371/journal.pgen.1005954)
Supplement: S22 Table — (XLSX) [file pgen.1005954.s037.xlsx]

## Sheet: 22
S22 Table. Details of Asian seabass whole genome resequencing effort
Sample ID	Other ID	Country	Classification	Mapped reads	Mean coverage (fold)	Homozygous SNP	Heterozygous SNP	Remark
I-EC -1	EC_12	India-Eastern Coast	India	35957925	8.96	716103	931112
I-EC -2	EC_15	India-Eastern Coast	India	13793391	3.21	735720	392906
I-EC -3	EC_16	India-Eastern Coast	India	23012888	5.38	636200	458648
I-EC -4	EC_6	India-Eastern Coast	India	33881507	6.61	757783	667814
I-EC -5	EC_7	India-Eastern Coast	India	9254079	2.49	633696	258228
I-EC -6	ec_2	India-Eastern Coast	India	30739514	7.39	764809	643817
I-EC -7	ec_4	India-Eastern Coast	India	17856416	4.52	775059	528029
I-EC -8	ec_3	India-Eastern Coast	India	19973888	4.93	793510	580732
I-EC -9	ec_1	India-Eastern Coast	India	21387471	4.98	788941	627013
I-WC -1	WC_11mer	India-Western Coast	India	93894002	18.82	963278	574758
I-WC -2	WC_13mer	India-Western Coast	India	47838801	9.84	973363	506515
I-WC -3	wc_17	India-Western Coast	India	34131517	8.83	962414	508771
I-WC -4	wc_6	India-Western Coast	India	26931898	6.35	948579	405631
I-WC -5	WC_24	India-Western Coast	India	7198007	1.95	762430	103919
KH-1	CAM10	Cambodia	S-E Asia/Philippines	32180710	5.68	572333	892615
KH-2	CAM09	Cambodia	S-E Asia/Philippines	30128107	5.34	608803	760893
KH-3	CAM13	Cambodia	S-E Asia/Philippines	34134069	5.98	581829	827216
KH-4	CAM27	Cambodia	S-E Asia/Philippines	29101384	5.19	762049	425577
KH-5	CAM30	Cambodia	S-E Asia/Philippines	27996558	4.99	762431	418804
TH-EC-1	Thai_34	Thailand	S-E Asia/Philippines	31685740	5.8	523487	949626
TH-EC-2	thai_1	Thailand	S-E Asia/Philippines	39703391	9.1	523950	852524
TH-EC-3	thai_30	Thailand	S-E Asia/Philippines	53022421	12.39	566129	827768
TH-EC-4	THAI_10mer	Thailand	S-E Asia/Philippines	83866417	17.95	553700	981106
TH-EC-5	THAI_6mer	Thailand	S-E Asia/Philippines	72552101	15.12	543566	949514
TH-EC-6	Thai_14	Thailand	S-E Asia/Philippines	31353572	5.72	584766	773004
TH-EC-7	thai_8	Thailand	S-E Asia/Philippines	41274511	9.66	709597	509401
VN-1	VIET03	Vietnam	S-E Asia/Philippines	28371341	5.03	550024	857381
VN-2	VIET20	Vietnam	S-E Asia/Philippines	35085429	6.23	545276	849559
SG	pacbio2	Singapore	S-E Asia/Philippines	489068332	79.39	1849	838740	reference genome
PH-1	PHLP18	Philippines	S-E Asia/Philippines	30024972	5.31	575671	886454
PH-2	PHLP22	Philippines	S-E Asia/Philippines	30380357	5.43	596766	884213
PH-3	PHLP09	Philippines	S-E Asia/Philippines	38543018	6.89	526440	923688
PH-4	PHLP27	Philippines	S-E Asia/Philippines	28998198	5.13	642840	689398
PH-5	PHLP33	Philippines	S-E Asia/Philippines	34608528	6.22	670485	652215
ID-SJ-1	Indonesia_1	Indonesia	S-E Asia/Philippines	40309071	9.4	488941	957706
ID-SJ-2	indonesia_18	Indonesia	S-E Asia/Philippines	38987238	9.06	506681	971677
ID-SJ-3	Indonesia_2	Indonesia	S-E Asia/Philippines	40549900	9.41	515076	910665
ID-SJ-4	INDO_7mer	Indonesia	S-E Asia/Philippines	84147684	18.36	536130	940419
ID-SJ-5	indonesia_5	Indonesia	S-E Asia/Philippines	29961555	6.88	557807	788136
ID-SU-1	SW09	Indonesia	S-E Asia/Philippines	31748663	5.13	847428	301764
ID-K-1	KM18	Indonesia	S-E Asia/Philippines	24234938	4.19	797099	421372
ID-K-2	KM16	Indonesia	S-E Asia/Philippines	26701588	4.7	798528	452792
ID-K-3	KM15	Indonesia	S-E Asia/Philippines	29157171	5.16	795388	474667
ID-K-4	KM14	Indonesia	S-E Asia/Philippines	33155312	5.86	786531	511524
ID-K-5	KM13	Indonesia	S-E Asia/Philippines	33887716	5.94	788770	509472
AU-D-1	DH1391	Darwin Harbour N.T.	Australia/Papua New Guinea	32583972	5.83	912216	290488
AU-D-2	DH1392	Darwin Harbour N.T.	Australia/Papua New Guinea	28718406	5.12	910784	277503
AU-D-3	DH749	Darwin Harbour N.T.	Australia/Papua New Guinea	25827003	4.65	899994	284624
AU-D-4	DH750	Darwin Harbour N.T.	Australia/Papua New Guinea	32156499	5.72	907286	301593
AU-D-5	DH751	Darwin Harbour N.T.	Australia/Papua New Guinea	32418029	5.78	911430	292275
AU-D-6	DH752	Darwin Harbour N.T.	Australia/Papua New Guinea	27953583	5.02	906394	282805
PG-1	PNG1	Papua New Guinea	Australia/Papua New Guinea	34454435	6.14	906472	303828
PG-2	PNG13	Papua New Guinea	Australia/Papua New Guinea	27530679	4.95	907759	271272
PG-3	PNG17	Papua New Guinea	Australia/Papua New Guinea	30292979	5.41	906849	289885
PG-4	PNG18	Papua New Guinea	Australia/Papua New Guinea	30866591	5.53	909545	286324
PG-5	PNG2	Papua New Guinea	Australia/Papua New Guinea	28238653	5.08	903028	286618
AU-QLD-1	QEN__1532	Australia-Queensland	Australia/Papua New Guinea	32302904	5.74	937584	251043
AU-QLD-2	QEN__1536	Australia-Queensland	Australia/Papua New Guinea	27148418	4.86	936386	230008
AU-QLD-3	QEN__1538	Australia-Queensland	Australia/Papua New Guinea	24523538	4.42	933871	215074
AU-QLD-4	QEN__1700	Australia-Queensland	Australia/Papua New Guinea	25844491	4.68	933260	226353
AU-QLD-5	QEN__2031	Australia-Queensland	Australia/Papua New Guinea	25814139	4.65	951751	185499
AU-QLD-6	QEN__382	Australia-Queensland	Australia/Papua New Guinea	30567346	5.46	935426	248492
