# Supplementary material for: Chromosomal-Level Assembly of the Asian Seabass Genome Using Long Sequence Reads and Multi-layered Scaffolding
Source: PLoS Genet. 2016 Apr 15;12(4):e1005954. doi: 10.1371/journal.pgen.1005954 (PMC4833346; doi:10.1371/journal.pgen.1005954)
Supplement: S23 Table — (XLSX) [file pgen.1005954.s038.xlsx]

## Sheet: 23
S23 Table. Summary of sequenced fish genomes
Fish Genomes	Scientific name	(Pre)Order?	Order	Reference	NGS technology	Assembler	Estimated genome size in Mb (Assembled genome size)	Number of contigs	Contig N50 (kb)	Number of scaffolds	Scaffold N50 (Mb)	Average GC%	Repeat content (%)	Protein Encoding Genes
Fugu	Takifugu rubripes	Percomorphaceae	Tetraodontiformes	Aparicio et al. 2002	Sanger's	JAZZ	380 (332.5)	45024	52.5	12381	0.9	45.4	0.053	31059
Green spotted puffer	Tetraodon nigroviridis	Percomorphaceae	Tetraodontiformes	Jaillon et al. 2004	Sanger's	ARACHNE	350-400 (342)	49609	16	25773	0.984	~45.0		27918
Medaka	Oryzias latipes	Percomorphaceae	Beloniformes	Kasahara et al. 2007	Sanger's	RAMEN	978-1060 (700)	124126	9.8	10357	1.41	40.5	0.175	20141
Atlantic salmon	Salmo salar		Salmoniformes	Davidson et al. 2010	454		930 (618)		2.4	14000	0.571	44.4
Atlantic Cod	Gadus morhua		Gadiformes	Star et al. 2011	454+Illumina+Sanger's	Newbler	830 (753)	284239	2.8	6467	0.68	45.4	0.254	22154
Japanese eel	Anguilla japonica		Anguilliformes	Henkel et al. 2012	Illumina	CLC+SSPACE	990-1630 (1150)		4	323776	0.05
Stickleback	Gasterosteus aculeatus	Percomorphaceae	Perciformes	Jones et al. 2012	Sanger's	ARACHNE	530 (464)		83.2		10.8	44.6	0.252	20787
Zebrafish	Danio rerio		Cypriniformes	Howe et al. 2013	Illumina + Sanger's	Fuzzypath+Phusion	NA(1412)	119136	25	4559	1.5	36.7	0.522	26206
Coelacanth	Latimeria chalumnae		Coelacanthiformes	Amemiya et al. 2013	Illumina	ALLPATHS-LG	NA (2860)		12.7		0.924	41.2	0.25	21817
Pacific bluefin tuna	Thunnus orientalis	Percomorphaceae	Scombriformes	Nakamura et al. 2013	454+ Illumina	Newbler	800 (741)	192169	7.6	16802	0.136			26433
Platyfish	Xiphophorus maculatus	Percomorphaceae	Cyprinodontiformes	Schartl et al. 2013	454+ Illumina	Newbler and PCAP	750-950(669)	130963	22		1.1		0.16	33756
Astatotilapia burtoni	Astatotilapia burtoni	Percomorphaceae	Cichliformes	Brawand et al. 2014	Illumina	ALLPATHS-LG	923 (same as estimated)		21.9		1.2	40.51	0.1656	23436
Cavefish	Astyanax mexicanus		Characiformes	McGaugh et al. 2014	Illumina	ALLPATHS	1190 (964)		14.7	10735	1.775		0.3	23042
Mudskipper BP	Boleophthalmus pectinirostris	Percomorphaceae	Gobiiformes	You et al. 2014	Illumina	SOAPdenovo2	983 (966)	159400	20.2	59820	2.309	39.4	0.4692	20798
Tongue sole (flatfish)	Cynoglossus semilaevis	Percomorphaceae	Pleuronectiformes	Chen et al. 2014	Illumina	SOAPdenovo	Male - 545, Female – 495 (445)	113432	26.5		0.867	40.8	0.0585	21516
Common carp (tetraploid)	Cyprinus carpio		Cypriniformes	Xu et al. 2014	454, Illumina and SOLiD	CABOG, Celera	1830 (1690)		68.4		1	37	0.313	52610
European seabass	Dicentrarchus labrax	Percomorphaceae	NA	Mbayne Tine et al. 2014	454, Illumina and Sanger	Celera, Soapdenovo, Newbler	763 (675)	48076	53	16830	5.1	40.4	0.2147	26719
Electric eel	Electrophorus electricus		Gymnotiformes	Gallant et al. 2014	Illumina	SOAPdenovo2	720 (533)	121323	104	NA	NA	42.5		29363
Northern pike	Esox lucius		Esociformes	Rondeau et al. 2014	Illumina	ALLPATHS-LG	1090–1120 (878)	94267	16.9	5688	0.7		0.201	19601
Yellow croaker	Larimichthys crocea	Percomorphaceae	NA	Wu et al. 2014	Illumina	ABySS+SSPACE	728 (643)	51588	25.7	10271	0.498		0.1638	19362
Metriaclima zebra	Metriaclima zebra	Percomorphaceae	Cichliformes	Brawand et al. 2014	Illumina	ALLPATHS-LG	946 (same as estimated)		20		3.7	40.5	0.1738	21673
Neolamprologus brichardi	Neolamprologus brichardi	Percomorphaceae	Cichliformes	Brawand et al. 2014	Illumina	ALLPATHS-LG	980 (same as estimated)		13.2		4.4	40.44	0.1596	20119
Antartic icefish	Notothenia coriiceps	Percomorphaceae	Perciformes	Shin et al. 2014	Illumina, 454, Pacbio RS	Celera	637 (same as estimated)	100606	11.6	38062	0.219		0.1815	32260
Rainbow trout (tetraploid)	Oncorhynchus mykiss		Salmoniformes	Berthelot et al. 2014	454+Illumina +Sanger's	Newbler	2400 (1900)	>445,600	7.7	79941	0.383		0.38	46585
Nile tilapia	Oreochromis niloticus	Percomorphaceae	Cichliformes	Brawand et al. 2014	Illumina	ALLPATHS-LG	1010 (same as estimated)		29.3		2.8	40.42	0.1875	24559
Mudskipper PS	Periophthalmodon schlosseri	Percomorphaceae	Gobiiformes	You et al. 2014	Illumina	SOAPdenovo2	780 (682)	106722	16.8	65677	0.039	40.1	0.444	18156
Mudskipper PM	Periophthalmus magnuspinnatus	Percomorphaceae	Gobiiformes	You et al. 2014	Illumina	SOAPdenovo2	739 (715)	164733	27.6	108158	0.288	39.8	0.4103	20927
Pundamilia nyererei	Pundamilia nyererei	Percomorphaceae	Cichliformes	Brawand et al. 2014	Illumina	ALLPATHS-LG	993 (same as estimated)		22.6		2.5	40.6	0.1697	20611
Mudskipper SH	Scartelaos histophorus	Percomorphaceae	Gobiiformes	You et al. 2014	Illumina	SOAPdenovo2	806 (720)	384524	8.4	325765	0.014	39	0.4125	17273
Takifugu flavidus	Takifugu flavidus	Percomorphaceae	Tetraodontiformes	Gao et al. 2014	SOLiD	Bioscope (mapping to T.rubripes)	390 (385)	241314	2.7	50947	0.305	45.2	0.0687	30285
Grass carp	Ctenopharyngodon idellus	Cypriniphysae	Cypriniformes	Wang et al. 2015	Illumina	ABYSS, fermi and SOAPdenovo	Male - 900, Female – 1070 (891)		0.04	Female - 164,368, Male - 130,221	6.4		0.38	27263
African turquoise killifish	Nothobranchius furzeri	Atherinomorphae	Cyprinodontiformes	Valenzano et al. 2015	Illumina	SGA and SOAPdenovo	2200 (1079)	230961	9.3	42796	0.247		0.45	28494
Silver pomfret fish	Pampus argenteus			AlMomin et al. 2015	Illumina	SOAPdenovo	550 (350)			298141	0.0015	38.82%	11.06%	16322
Asian Arowana	Scleropages formosus		Osteoglossiformes	Austin et al. 2015	Illumina	MaSuRCA	900 (708)			42110	0.05			24274
Asian seabass	Lates calcarifer	Percomorphaceae		This study	PacBio+Optical Mapping	HGAP	700	3917	1060	24	25.8	40	0.1865	22184
