# Supplementary material for: Chromosomal-Level Assembly of the Asian Seabass Genome Using Long Sequence Reads and Multi-layered Scaffolding
Source: PLoS Genet. 2016 Apr 15;12(4):e1005954. doi: 10.1371/journal.pgen.1005954 (PMC4833346; doi:10.1371/journal.pgen.1005954)
Supplement: S24 Table — (XLSX) [file pgen.1005954.s039.xlsx]

## Sheet: 24
S24 Table. Truss morphometric analyses of Asian seabass individuals from the three regions
Variable	LBV	CE1	CE2	India		Singapore		Australia		COE1		COE2
				Min	Max	Min	Max	Min	Max	Function 1	Function 2	Function 1	Function 2
V1	1_2	0.964	0.1	9.62	13.8	4.95	7.26	6.67	12.25	-	-	0.267	-0.677
V2	1_10	0.987	0.099	9.37	13.43	4.89	7.29	7.55	10.96	-	-	0.031	-0.314
V3	2_3	0.972	-0.073	9.19	15.06	5.01	7.37	8.03	11.28	-0.5	0.904	-0.248	0.969*
V4	2_10	0.983	0.095	7.62	11.27	4.21	5.99	6.36	9.41	-	-	0.29	0.077
V5	2_9	0.99	-0.01	13.38	21	7.42	10.5	11.56	16.28	-	-	0.043	0.762
V6	9_10	0.981	0.001	9.88	16.44	5.41	7.77	8.34	12.95	-	-	0.024	0.395
V7	3_10	0.99	0.03	11.34	18.04	6.21	9.1	9.29	13.88	-	-	-0.087	0.563
V8	3_9	0.992	0.102	8.13	12.36	4.68	6.56	6.97	10.12	-	-	0.378	0.231
V9	3_4	0.947	0.039	5.05	7.74	2.25	4.28	4.82	7	-	-	0.278	-0.347
V10	3_8	0.991	0.091	8.15	12.64	4.22	6.72	7.13	10.33	-	-	0.296	-0.128
V11	8_9	0.899	0.063	2.68	5.65	2.05	3.05	2.59	4.21	-	-	-0.254	-0.079
V12	4_9	0.989	0.124	6.4	9.84	3.57	5.24	5.26	7.86	-	-	-0.036	0.094
V13	4_8	0.991	0.133	4.37	6.84	2.28	3.46	3.43	5.3	-	-	0.081	0.155
V14	4_5	0.951	0.038	3.41	7.47	1.3	2.73	3.12	5.33	-	-	0.239	-0.08
V15	4_7	0.983	0.061	5.48	9.92	2.34	3.94	4.78	6.94	-	-	0.579	0.162
V16	7_8	0.966	-0.032	2.96	6.48	0.68	1.97	2.53	4.09	-	-	0.236	0.08
V17	5_8	0.98	0.087	4.7	8.87	2.11	3.64	4.05	6.5	-	-	0.381	0.249
V18	5_7	0.962	0.075	3.65	5.92	1.78	2.68	3.43	5.1	1.001	0.256	0.875*	0.484
CE1 – Correlation estimates between standard length and actual variables. All correlations significant at p<0.001
CE2 – Correlation estimates between standard length and size-adjusted variables. None of the estimates are significant at p<0.05
COE1 – Standardized canonical discriminant function coefficients. Only 2 variables significantly contributed to discrimination between groups and hence retained in the analysis.
COE2 – Coefficients in the structure matrix
*Variables with higher weight in the function
