# Supplementary material for: Chromosomal-Level Assembly of the Asian Seabass Genome Using Long Sequence Reads and Multi-layered Scaffolding
Source: PLoS Genet. 2016 Apr 15;12(4):e1005954. doi: 10.1371/journal.pgen.1005954 (PMC4833346; doi:10.1371/journal.pgen.1005954)
Supplement: S25 Table — (XLSX) [file pgen.1005954.s040.xlsx]

## Sheet: 25
S25 Table. Comparison of annotation statistics across a few fish genomes
Species	Gene number	Average gene length (bp)	Average CDS length (bp)	Total exons length (Mb)	Average exon number
Asian seabass	22184	13448	1737	39	10
Atlantic cod	20084	15254	1460	29	13
Croaker	19362	12055	1491	35	9
European seabass	25086	11420	1531	70	10
Medaka	19671	12137	1517	30	10
Puffer fish	19583	6066	1517	30	11
Stickleback	20772	8456	1549	32	10
Torafugu	18507	7497	1694	31	11
Zebrafish	26405	24169	1608	42	9
