# Supplementary material for: Chromosomal-Level Assembly of the Asian Seabass Genome Using Long Sequence Reads and Multi-layered Scaffolding
Source: PLoS Genet. 2016 Apr 15;12(4):e1005954. doi: 10.1371/journal.pgen.1005954 (PMC4833346; doi:10.1371/journal.pgen.1005954)
Supplement: S26 Table — (XLSX) [file pgen.1005954.s041.xlsx]

## Sheet: 26
S26 Table. Functional classification of the Asian seabass gene set
	Databases	Gene Number	Percent (%)
Total		22184	1
Annotated	SwissProt	21041	0.948476
	TrEMBL	21946	0.989272
	KEGG	10362	0.463
	InterPro	22147	0.989
	GO	16671	0.744
Unannotated		452	0.02
