# Supplementary material for: Chromosomal-Level Assembly of the Asian Seabass Genome Using Long Sequence Reads and Multi-layered Scaffolding
Source: PLoS Genet. 2016 Apr 15;12(4):e1005954. doi: 10.1371/journal.pgen.1005954 (PMC4833346; doi:10.1371/journal.pgen.1005954)
Supplement: S27 Table — (XLSX) [file pgen.1005954.s042.xlsx]

## Sheet: 27
S27 Table. Reads statistics for B chromosome-derived sequencess
Library	Raw reads/Decontaminated trimmed reads
ChB5	404,427/157,754
ChB6	382,627/343,459
ChB1	343,987/128,000
