# Supplementary material for: Chromosomal-Level Assembly of the Asian Seabass Genome Using Long Sequence Reads and Multi-layered Scaffolding
Source: PLoS Genet. 2016 Apr 15;12(4):e1005954. doi: 10.1371/journal.pgen.1005954 (PMC4833346; doi:10.1371/journal.pgen.1005954)
Supplement: S28 Table — (XLSX) [file pgen.1005954.s043.xlsx]

## Sheet: 28
S28 Table. Assembly of B chromosome-derivedes fragments statistics
Assembly	Spacer length	Fragments	Total length (bp)	% of genome
ChB5 pseudo-scaffolds	NA	110	23984	0.003
	100bp	44	12933	0.0019
	2kb	44	12933	0.0019
	10kb*	7#	25,689#	0.0073
	100kb	5#	96,690#	0.014
ChB6 pseudo-scaffolds	NA	4324	948682	0.14
	100bp	378	102846	0.015
	2kb	360	130140	0.019
	10kb*	285#	361,036#	0.056
	100kb	130#	6,434,108#	0.96
* B chromosome assembly variants which were analyzed
# Fragment number and total assembly length after further assembly by CAP3
