# Supplementary material for: Chromosomal-Level Assembly of the Asian Seabass Genome Using Long Sequence Reads and Multi-layered Scaffolding
Source: PLoS Genet. 2016 Apr 15;12(4):e1005954. doi: 10.1371/journal.pgen.1005954 (PMC4833346; doi:10.1371/journal.pgen.1005954)
Supplement: S29 Table — (XLSX) [file pgen.1005954.s044.xlsx]

## Sheet: 29
S29 Table. Comparison of SNP distribution across the exons, introns, intergenic and UTR regions
Exons	257836
Introns	2,358,749
Intergenic region	2,882,851
5' UTR	43828
3' UTR	134162
