# Supplementary material for: Chromosomal-Level Assembly of the Asian Seabass Genome Using Long Sequence Reads and Multi-layered Scaffolding
Source: PLoS Genet. 2016 Apr 15;12(4):e1005954. doi: 10.1371/journal.pgen.1005954 (PMC4833346; doi:10.1371/journal.pgen.1005954)
Supplement: S30 Table — (XLSX) [file pgen.1005954.s045.xlsx]

## Sheet: 30
S30 Table. Functions over-represented in duplicated genes of the Asian seabass
Gene Ontology ID	Hypergeometric Test (p<0.05)	Benjamini & Hochberg False Discovery Rate (FDR) correction (corrected p-value)	No. of duplicates genes that map to a specific GO term	No. proteins in L.calcarifer proteome that map to a specific GO term	Total duplicate proteins in L. calcarifer proteome	Total proteins in L. calcarifer proteome	Description of the GO term
44255	1.6554E-6	1.4606E-3	28	205	844	16671	cellular lipid metabolic process
6629	2.3867E-6	1.4606E-3	36	307	844	16671	lipid metabolic process
16758	2.9909E-6	1.4606E-3	22	143	844	16671	transferase activity, transferring hexosyl groups
4298	2.8851E-5	6.5528E-3	8	26	844	16671	threonine-type endopeptidase activity
70003	2.8851E-5	6.5528E-3	8	26	844	16671	threonine-type peptidase activity
5839	2.8851E-5	6.5528E-3	8	26	844	16671	proteasome core complex
90090	3.1310E-5	6.5528E-3	4	5	844	16671	negative regulation of canonical Wnt signaling pathway
46488	5.0202E-5	9.1932E-3	14	81	844	16671	phosphatidylinositol metabolic process
502	5.7235E-5	9.3166E-3	9	36	844	16671	proteasome complex
4175	7.4151E-5	1.0506E-2	36	359	844	16671	endopeptidase activity
6644	7.8888E-5	1.0506E-2	18	128	844	16671	phospholipid metabolic process
60828	9.0150E-5	1.1006E-2	4	6	844	16671	regulation of canonical Wnt signaling pathway
16757	1.2362E-4	1.2324E-2	27	245	844	16671	transferase activity, transferring glycosyl groups
4896	1.7000E-4	1.2324E-2	10	50	844	16671	cytokine receptor activity
6650	1.8404E-4	1.2324E-2	14	91	844	16671	glycerophospholipid metabolic process
3824	1.9719E-4	1.2324E-2	283	4676	844	16671	catalytic activity
15215	2.0190E-4	1.2324E-2	4	7	844	16671	nucleotide transmembrane transporter activity
4908	2.0190E-4	1.2324E-2	4	7	844	16671	interleukin-1 receptor activity
32156	2.0190E-4	1.2324E-2	4	7	844	16671	septin cytoskeleton
6862	2.0190E-4	1.2324E-2	4	7	844	16671	nucleotide transport
5338	2.0190E-4	1.2324E-2	4	7	844	16671	nucleotide-sugar transmembrane transporter activity
15780	2.0190E-4	1.2324E-2	4	7	844	16671	nucleotide-sugar transport
31105	2.0190E-4	1.2324E-2	4	7	844	16671	septin complex
15605	2.0190E-4	1.2324E-2	4	7	844	16671	organophosphate ester transmembrane transporter activity
46486	2.9205E-4	1.7114E-2	14	95	844	16671	glycerolipid metabolic process
8236	3.5784E-4	1.8928E-2	20	169	844	16671	serine-type peptidase activity
17171	3.5784E-4	1.8928E-2	20	169	844	16671	serine hydrolase activity
15295	3.8760E-4	1.8928E-2	4	8	844	16671	solute:proton symporter activity
5402	3.8760E-4	1.8928E-2	4	8	844	16671	cation:sugar symporter activity
5351	3.8760E-4	1.8928E-2	4	8	844	16671	sugar:proton symporter activity
4252	4.2199E-4	1.9943E-2	18	146	844	16671	serine-type endopeptidase activity
9186	4.9772E-4	2.2786E-2	3	4	844	16671	deoxyribonucleoside diphosphate metabolic process
30258	5.1886E-4	2.3034E-2	10	57	844	16671	lipid modification
17048	6.1345E-4	2.6432E-2	6	22	844	16671	Rho GTPase binding
5539	6.3326E-4	2.6507E-2	8	39	844	16671	glycosaminoglycan binding
61135	7.3440E-4	2.9078E-2	11	70	844	16671	endopeptidase regulator activity
4866	7.3440E-4	2.9078E-2	11	70	844	16671	endopeptidase inhibitor activity
16740	8.2420E-4	3.1775E-2	117	1743	844	16671	transferase activity
6508	9.2978E-4	3.3785E-2	47	578	844	16671	proteolysis
70011	9.4802E-4	3.3785E-2	42	501	844	16671	peptidase activity, acting on L-amino acid peptides
44248	9.6445E-4	3.3785E-2	23	223	844	16671	cellular catabolic process
22604	1.0147E-3	3.3785E-2	6	24	844	16671	regulation of cell morphogenesis
44448	1.0147E-3	3.3785E-2	6	24	844	16671	cell cortex part
5938	1.0147E-3	3.3785E-2	6	24	844	16671	cell cortex
70008	1.0716E-3	3.4129E-2	4	10	844	16671	serine-type exopeptidase activity
1901677	1.0716E-3	3.4129E-2	4	10	844	16671	phosphate transmembrane transporter activity
8146	1.1681E-3	3.6411E-2	10	63	844	16671	sulfotransferase activity
50793	1.2697E-3	3.8752E-2	12	86	844	16671	regulation of developmental process
8233	1.4421E-3	4.3117E-2	42	512	844	16671	peptidase activity
1901476	1.6168E-3	4.4633E-2	4	11	844	16671	carbohydrate transporter activity
15144	1.6168E-3	4.4633E-2	4	11	844	16671	carbohydrate transmembrane transporter activity
51119	1.6168E-3	4.4633E-2	4	11	844	16671	sugar transmembrane transporter activity
8643	1.6168E-3	4.4633E-2	4	11	844	16671	carbohydrate transport
30414	1.6452E-3	4.4633E-2	11	77	844	16671	peptidase inhibitor activity
17016	1.8613E-3	4.9578E-2	9	56	844	16671	Ras GTPase binding
