# Supplementary material for: Chromosomal-Level Assembly of the Asian Seabass Genome Using Long Sequence Reads and Multi-layered Scaffolding
Source: PLoS Genet. 2016 Apr 15;12(4):e1005954. doi: 10.1371/journal.pgen.1005954 (PMC4833346; doi:10.1371/journal.pgen.1005954)
Supplement: S31 Table — (XLSX) [file pgen.1005954.s046.xlsx]

## Sheet: 31
S31 Table. Functions depleted in duplicated genes of the Asian seabass
Gene Ontology ID	Hypergeometric Test (p<0.05)	Benjamini & Hochberg False Discovery Rate (FDR) correction (corrected p-value)	No. of duplicates genes that map to a specific GO term	No. proteins in ASB proteome that map to a specific GO term	Total duplicate proteins in ASB proteome	Total proteins in ASB proteome	Description of the GO term
3676	4.4141E-12	2.4088E-8	47	2087	844	16671	nucleic acid binding
97159	2.3491E-8	4.6758E-5	139	4012	844	16671	organic cyclic compound binding
1901363	2.5705E-8	4.6758E-5	139	4008	844	16671	heterocyclic compound binding
46872	1.0817E-6	1.4757E-3	90	2720	844	16671	metal ion binding
43169	1.6002E-6	1.7464E-3	92	2749	844	16671	cation binding
3677	4.4859E-6	4.0799E-3	25	1055	844	16671	DNA binding
ASB - Asian seabass
